# Supplementary material for: The Pseudomonas aeruginosa Cpx system provides a cyclic-di-GMP independent link between cell envelope stress and surface sensing
Source: mBio. 2025 Dec 16;17(1):e02726-25. doi: 10.1128/mbio.02726-25 (PMC12802237; doi:10.1128/mbio.02726-25)
Supplement: Supplemental Tables — Tables S1 to S5. [file mbio.02726-25-s0002.xlsx]

## Sheet: S1_PAO1_Operons
Table S1. PAO1 operon prediction by Rockhopper.
Start	Stop	Strand	Number of Genes	Genes
483	6695	+	4	dnaA, dnaN, recF, gyrB
7018	8339	-	2	lptA, PA0006
10434	13435	-	2	glyS, glyQ
17366	21012	-	3	trkA, PA0017, fmt
27646	30498	+	3	plcB, PA0027, PA0028
30502	34511	-	3	PA0029, PA0030, betC
34624	35926	+	2	PA0032, PA0032a
35905	36901	-	2	PA0033, PA0034
37087	39098	-	2	trpA, trpB
60656	61726	+	2	PA0045, PA0046
69543	70636	-	2	PA0054, PA0055
76416	78632	-	3	PA0064, PA0065, PA0066
78710	81027	+	2	prlC, PA0068
83380	94826	-	7	PA0071, PA0072, PA0073, ppkA, pppA, PA0076, icmF1
95048	98218	-	3	PA0078, PA0079, PA0080
101247	103274	+	2	PA0083, PA0084
104006	110929	+	5	PA0086, PA0087, PA0088, PA0089, clpV1
113022	115045	-	3	PA0092, PA0093, PA0094
115299	123495	+	7	PA0095, PA0096, PA0097, PA0098, PA0099, PA0100, PA0101
127378	131567	+	4	coxB, coxA, PA0107, coIII
131808	133155	+	2	PA0110, PA0111
133220	135894	+	3	PA0112, PA0113, senC
137248	138588	+	2	PA0117, PA0118
143567	144072	-	2	PA0124, PA0125
149138	150771	-	2	PA0131, PA0132
154417	158034	+	3	PA0136, PA0137, PA0138
169361	170898	+	2	PA0149, PA0150
174773	176108	+	2	pcaH, pcaG
177307	182569	+	3	PA0156, PA0157, PA0158
191697	192958	+	2	PA0167, PA0168
193799	196748	-	3	PA0170, PA0171, PA0172
197011	199530	-	3	PA0173, PA0174, PA0175
199600	204459	-	4	aer2, PA0177, PA0178, PA0179
209621	212073	-	2	PA0184, PA0185
213819	215512	+	2	PA0187, PA0188
225295	227039	+	2	pntAB, pntB
227382	229345	+	3	tonB2, exbB1, exbD1
232066	235987	-	4	PA0203, PA0204, PA0205, PA0206
237232	243374	+	7	mdcA, PA0209, mdcC, mdcD, mdcE, PA0213, PA0214
243431	244605	+	2	PA0215, PA0216
248767	251613	+	2	PA0220, PA0221
255481	258313	+	3	PA0226, PA0227, pcaF
258463	262382	+	4	pcaT, pcaB, pcaD, pcaC
267638	269519	+	2	PA0237, PA0238
276480	277777	-	2	PA0244, aroQ2
288384	289390	-	2	PA0257, PA0258
291154	296861	-	3	PA0260, PA0261, PA0262
305725	306899	+	3	PA0269, PA0270, PA0271
313938	316629	-	3	cysA, cysW, cysT
341111	343173	+	2	spuF, spuG
360413	362857	-	2	PA0321, PA0322
364369	367129	-	3	PA0324, PA0325, PA0326
378096	382033	+	3	ygdP, ptsP, PA0338
382914	384527	+	2	PA0340, lgt
385554	389143	-	3	PA0343, PA0344, PA0345
391094	393225	+	2	PA0348, PA0349
413933	417406	-	3	PA0370, PA0371, PA0372
417527	420569	+	3	ftsY, ftsE, ftsX
428861	429870	-	2	PA0387, PA0388
430002	431769	-	2	PA0389, metX
434226	436355	-	3	PA0392, proC, PA0394
440638	443192	+	2	PA0399, PA0400
443419	446227	-	3	PA0401, pyrB, pyrR
446339	447342	-	2	PA0404, PA0405
453239	463873	+	5	pilK, chpA, chpB, chpC, chpD
464568	466740	-	2	PA0418, PA0419
470081	471237	+	2	PA0422, pasP
472024	477790	+	3	mexA, mexB, oprM
484964	488645	+	2	PA0434, PA0435
489387	491898	-	2	codA, codB
492080	494721	-	2	PA0439, PA0440
504121	505586	+	2	PA0448, PA0449
507631	509753	+	2	PA0451, PA0452
515653	517462	-	2	PA0457.1, PA0458
523254	525367	+	2	creB, creC
527324	528913	-	2	PA0467, PA0468
532541	534027	-	2	PA0471, PA0472
544654	545644	+	2	PA0483, PA0484
552746	556228	+	4	PA0493, PA0494, PA0495, PA0496
557354	559078	-	2	PA0498, PA0499
560808	564235	+	4	bioF, PA0502, PA0503, bioD
571111	578343	-	10	nirN, PA0510, nirJ, PA0512, PA0513, nirL, PA0515, nirF, nirC, nirM
580316	581925	+	3	nirQ, PA0521, PA0522
582015	585695	+	3	norC, norB, PA0525
588924	590821	+	2	PA0530, PA0531
593273	595134	+	2	PA0534, PA0535
595245	596882	-	2	PA0536, PA0537
603706	605913	-	2	metK, PA0547
606160	609221	+	2	tktA, PA0549
610214	612444	+	2	epd, pgk
617662	619330	+	2	PA0560, PA0561
622894	624803	-	4	PA0568, PA0569, PA0570, PA0571
641073	641959	+	2	folB, PA0583
643808	646629	-	2	PA0586, PA0587
649307	651381	-	3	apaH, PA0591, ksgA
651497	656527	-	3	pdxA, surA, ostA
656654	659101	+	3	PA0596, PA0597, PA0598
669415	670907	+	2	rpe, PA0608
675390	676930	+	3	PA0614, PA0615, PA0616
677083	681351	+	5	PA0617, PA0618, PA0619, PA0620, PA0621
681394	683429	+	3	PA0622, PA0623, PA0624
683599	686899	+	3	PA0625, PA0626, PA0627
686957	689221	+	4	PA0628, PA0629, PA0630, PA0631
689537	690674	+	3	PA0633, PA0634, PA0635
690721	694366	+	4	PA0636, PA0637, PA0638, PA0639
699744	701381	+	3	PA0643, PA0644, PA0645
701477	703058	+	3	PA0646, PA0647, PA0648
703477	705966	+	3	trpG, trpD, trpC
713279	714686	-	2	PA0660, PA0661
714977	717153	+	3	argC, PA0663, PA0664
717635	720072	-	2	PA0666, PA0667
727608	732653	-	3	PA0669, PA0670, PA0671
734159	735417	+	2	vreA, vreI
736456	737530	-	2	PA0677, PA0678
738719	740141	+	2	PA0681, PA0682
740203	746956	+	5	PA0683, PA0684, PA0685, PA0686, PA0687
763657	768347	+	4	PA0692, exbB2, exbD2, PA0695
768415	773696	+	6	PA0696, PA0697, PA0698, PA0699, PA0700, PA0701
785969	788253	+	2	PA0715, PA0716
789360	790031	+	2	PA0718, PA0719
790166	791234	+	4	PA0720, PA0721, PA0722, coaB
791370	794271	+	3	PA0724, PA0725, PA0726
794501	796776	+	2	PA0727, PA0728
801275	804148	-	4	PA0733, PA0734, PA0735, PA0736
813329	816012	-	2	PA0746, PA0747
818825	821853	-	3	PA0751, PA0752, PA0753
821902	824198	-	2	PA0754, opdH
824409	826455	+	2	PA0756, PA0757
831301	835373	+	5	algU, mucA, mucB, mucC, mucD
835523	838182	+	2	lepA, lepB
838351	840324	+	3	PA0769, rnc, era
840385	841825	+	2	recO, pdxJ
841913	843618	-	2	PA0774, PA0775
857998	858951	+	2	azoR1, PA0786
874206	875835	-	2	prpB, PA0797
879027	881400	+	3	PA0800, PA0801, PA0802
881486	882779	+	2	PA0803, PA0804
887583	890854	-	3	PA0810, PA0811, PA0812
891142	892820	-	2	PA0813, PA0814
898908	899656	-	2	PA0823, PA0824
918617	921450	-	2	plcR, plcH
932102	934112	-	2	PA0853, fumC2
935427	936294	+	2	PA0856, bolA
936459	939822	+	3	PA0858, PA0859, PA0860
950962	952514	-	2	phhC, phhB
961370	964316	+	3	PA0879, PA0880, PA0881
964372	966412	+	2	PA0882, PA0883
967570	969488	+	2	PA0885, PA0886
973064	977399	+	5	aotQ, aotM, PA0891, aotP, argR
979329	981379	+	2	aruF, aruG
981422	985547	+	4	aruD, aruB, PA0900, aruE
993409	994051	+	2	PA0908, PA0909
997536	998382	-	2	PA0914, PA0915
1002681	1006611	-	2	PA0919, PA0920
1011522	1015752	-	3	PA0926, ldhA, gacS
1015938	1017994	+	2	PA0929, PA0930
1020708	1022968	+	2	cysM, ygcA
1029825	1030656	-	3	PA0939, PA0940, PA0941
1031386	1033824	-	3	PA0943, purN, purM
1036158	1037525	-	3	PA0948, wrbA, PA0950
1039968	1040707	+	2	PA0953, PA0954
1040724	1043404	-	2	PA0955, proS
1045832	1046671	+	2	PA0959, PA0960
1051132	1053347	+	3	ruvC, ruvA, ruvB
1053400	1057347	+	5	PA0968, tolQ, tolR, tolA, tolB
1057400	1058740	+	2	oprL, PA0974
1058812	1060296	+	2	PA0975, PA0976
1061207	1062369	-	2	PA0978, PA0979
1068193	1069331	+	2	PA0986, PA0987
1078462	1081899	+	3	pqsA, pqsB, pqsC
1081942	1083854	+	2	pqsD, pqsE
1083972	1086144	+	2	phnA, phnB
1090606	1091964	+	2	PA1006, PA1007
1092025	1093067	-	2	bcp, PA1009
1093251	1096773	+	4	dapA, PA1011, PA1012, purC
1100930	1103927	+	2	pauA, PA1018
1104009	1105795	+	2	mucK, PA1019a
1105888	1108908	+	3	PA1020, PA1021, PA1022
1108949	1110868	+	2	PA1023, PA1024
1123148	1123850	-	2	PA1034, PA1035
1125548	1126838	-	3	PA1038, PA1039, PA1040
1127717	1128818	+	2	PA1042, PA1043
1136388	1138155	+	2	pdxH, PA1050
1142061	1147815	+	6	PA1054, PA1055, PA1056, PA1057, PA1058, PA1059
1147928	1150721	+	4	PA1060, PA1061, PA1062, PA1063
1153637	1157878	+	2	PA1068, PA1069
1157954	1161595	-	4	braG, braF, braE, braD
1164275	1167270	+	4	flgB, flgC, flgD, flgE
1169115	1175559	+	5	flgH, flgI, flgJ, flgK, flgL
1175614	1182697	+	4	PA1088, PA1089, PA1090, fgtA
1186606	1187305	+	2	PA1095, PA1096
1189172	1191806	+	2	fleS, fleR
1192053	1197833	+	6	fliE, fliF, fliG, PA1103, fliI, fliJ
1212717	1215074	-	3	yfiB, tpbB, yfiR
1216671	1218933	+	2	dgt, PA1125
1220745	1222098	+	2	PA1128, PA1129
1222095	1224328	-	2	rhlC, PA1131
1243594	1245928	+	2	pys2, imm2
1258087	1260442	-	3	PA1160, rrmA, dapE
1272200	1276784	-	6	napC, napB, napA, napD, napF, napE
1277688	1279708	+	2	phoP, phoQ
1286990	1288635	+	2	PA1185, PA1186
1297309	1299492	+	2	PA1196, PA1197
1300258	1301473	+	2	PA1199, PA1200
1303457	1305423	+	3	PA1203, PA1204, PA1205
1305583	1307900	+	2	PA1206, kefB
1311504	1317202	-	5	PA1211, PA1212, PA1213, PA1214, PA1215
1317404	1324109	-	6	PA1216, PA1217, PA1218, PA1219, PA1220, PA1221
1328545	1330040	+	2	PA1226, PA1227
1331517	1334928	+	4	PA1230, PA1231, PA1232, PA1233
1336430	1340527	-	3	PA1236, PA1237, PA1238
1350747	1355272	+	3	aprD, aprE, aprF
1363439	1368280	-	5	PA1255, PA1256, PA1257, PA1258, PA1259
1376327	1378383	-	2	PA1267, PA1268
1383718	1392601	+	10	cobO, cobB, PA1274, cobD, cobC, cobQ, cobP, cobU, PA1280, cobV
1405338	1406752	+	2	rnd, PA1295
1409949	1411456	+	2	PA1300, PA1301
1417500	1419289	+	3	PA1306, PA1307, PA1308
1420326	1422304	+	2	phnW, phnX
1423374	1425132	+	2	PA1313, PA1314
1428080	1432927	+	5	cyoA, cyoB, cyoC, cyoD, cyoE
1436663	1438614	+	2	PA1325, ilvA2
1441632	1442848	+	2	PA1329, PA1330
1453470	1455612	-	3	PA1339, PA1340, PA1341
1464111	1466101	+	2	PA1350, PA1351
1467488	1468363	-	2	PA1353, PA1354
1468510	1470019	+	2	PA1355, PA1356
1470580	1471672	-	2	PA1358, PA1359
1474391	1476306	+	3	PA1362, PA1363, PA1364
1483123	1485763	+	2	PA1369, PA1370
1486266	1489095	-	2	PA1371, PA1372
1498338	1501092	+	2	PA1381, PA1382
1503568	1507017	+	3	galE, PA1385, PA1386
1507164	1509465	+	2	PA1387, PA1388
1511232	1515280	+	3	PA1390, PA1391, PA1392
1516433	1517119	+	2	PA1394, PA1395
1528803	1530538	-	2	PA1406, PA1407
1533238	1535380	+	2	aphA, PA1410
1539749	1542746	-	2	PA1416, PA1417
1544307	1547230	-	3	PA1419, PA1420, gbuA
1559966	1562632	-	2	PA1433, PA1434
1562813	1567077	+	2	PA1435, PA1436
1567181	1569293	+	2	PA1437, PA1438
1569302	1570308	-	2	PA1439, PA1440
1572023	1575242	+	5	PA1442, fliM, fliN, fliO, fliP
1575290	1577474	+	3	fliQ, fliR, flhB
1577547	1580182	+	2	PA1450, PA1451
1583956	1585538	+	2	fleN, fliA
1585640	1586822	+	2	cheY, cheZ
1590533	1592176	+	2	motC, motD
1594087	1595004	+	2	PA1464, PA1465
1600083	1601893	-	2	PA1473, PA1474
1602179	1603548	+	2	ccmA, ccmB
1603671	1609734	+	8	ccmC, PA1478, ccmE, ccmF, ccmG, ccmH, cycH, PA1483a
1610745	1613226	+	2	PA1485, PA1486
1613234	1617085	-	3	PA1487, PA1488, PA1489
1623251	1624715	-	2	PA1495, PA1496
1626062	1628762	-	2	pykF, PA1499
1638379	1644025	-	4	PA1508, PA1509, PA1510, PA1511
1647101	1649555	-	3	alc, PA1516, PA1517
1654480	1659192	-	3	PA1522, xdhB, xdhA
1660727	1664900	+	2	PA1526, PA1527
1674978	1677445	-	2	PA1537, PA1538
1678261	1678952	-	2	PA1540, PA1541
1684077	1689339	-	5	PA1547, PA1548, PA1549, PA1550, PA1551
1689557	1692754	-	4	ccoP1, ccoQ1, ccoO1, ccoN1
1693119	1696279	-	4	ccoP2, ccoQ2, ccoO2, ccoN2
1708004	1709765	-	2	PA1567, PA1568
1712908	1714660	+	2	PA1572, PA1573
1720744	1723987	+	4	sdhC, sdhD, sdhA, sdhB
1730181	1732234	+	2	sucC, sucD
1735236	1737418	+	3	PA1593, PA1594, PA1595
1743290	1746024	-	2	PA1601, PA1602
1746231	1747597	-	2	PA1603, PA1604
1751674	1753418	-	2	fabB, fabA
1753607	1756317	-	2	PA1611, PA1612
1758748	1760586	+	3	gpsA, PA1615, PA1616
1764536	1766205	+	2	PA1621, PA1622
1766285	1767762	+	2	PA1623, PA1624
1769047	1770984	-	2	PA1626, PA1627
1771122	1773440	-	2	PA1628, PA1629
1775849	1779823	+	3	kdpF, kdpA, kdpB
1787250	1789393	+	2	selD, PA1643
1803626	1807648	+	4	PA1656, PA1657, PA1658, PA1659
1808193	1814906	+	4	PA1660, PA1661, PA1662, PA1663
1814995	1824315	+	8	PA1664, PA1665, PA1666, PA1667, PA1668, PA1669, stp1, stk1
1832014	1834321	+	3	PA1682, PA1683, PA1684
1837388	1840362	+	2	PA1688, PA1689
1840468	1847036	-	8	pscU, pscT, PA1692, pscR, pscQ, pscP, pscO, PA1697
1847227	1855736	+	12	popN, PA1699, PA1700, PA1701, PA1702, pcrD, pcrR, pcrG, pcrV, pcrH, popB, popD
1855862	1856975	+	3	exsC, exsE, exsB
1858207	1866138	+	12	exsD, pscB, pscC, pscD, pscE, pscF, pscG, pscH, pscI, pscJ, pscK, pscL
1872602	1875767	+	3	PA1730, PA1731, PA1732
1878980	1882343	+	2	PA1736, PA1737
1883661	1885653	+	2	PA1739, PA1740
1887058	1887543	-	2	PA1743, PA1744
1892133	1893457	+	2	PA1751, PA1752
1898816	1904247	+	2	PA1759, PA1760
1905797	1909641	+	3	PA1763, PA1764, PA1765
1909698	1912756	-	3	PA1766, PA1767, PA1768
1919322	1920403	+	2	crfX, cmpX
1922295	1926123	-	3	cobA, PA1779, nirD
1933054	1934857	-	2	PA1785, PA1786
1941720	1942944	-	2	PA1792, ppiB
1943067	1946129	+	2	glnS, cysS
1950439	1952433	-	2	parS, parR
1961227	1969444	-	6	fabI, PA1807, PA1808, PA1809, PA1810, PA1811
1972195	1973405	+	2	PA1814, rnhA
1974821	1978455	+	2	ldcA, PA1819
1980165	1983541	+	3	PA1821, fimL, PA1823
1986989	1988851	-	2	PA1828, PA1829
1994667	1996806	-	2	PA1837, cysI
1998587	1999460	+	2	PA1840, PA1841
1999512	2003593	-	2	PA1842, metH
2008308	2010751	-	3	PA1848, PA1849, PA1850
2014915	2016581	-	2	PA1855, PA1856
2017967	2019690	-	2	str, PA1859
2020625	2023166	-	3	modC, modB, modA
2024065	2028013	+	2	PA1865, PA1866
2028454	2031298	+	2	xphA, xqhA
2036441	2048462	+	4	PA1874, PA1875, PA1876, PA1877
2049949	2052610	-	2	PA1880, PA1881
2052941	2053675	+	2	PA1882, PA1883
2057278	2059339	-	2	PA1887, PA1888
2061278	2068728	-	7	PA1891, PA1892, PA1893, PA1894, PA1895, PA1896, PA1897
2070685	2076958	+	7	phzA2, phzB2, phzC2, phzD2, phzE2, phzF2, phzG2
2077626	2080474	-	2	PA1907, PA1908
2084476	2085929	-	2	femR, femI
2091490	2093250	-	2	PA1917, PA1918
2097491	2104096	+	4	PA1922, PA1923, PA1924, PA1925
2111691	2115390	+	3	PA1931, PA1932, PA1933
2118585	2119747	+	2	PA1937, PA1938
2130854	2135406	+	4	rbsB, rbsA, rbsC, rbsR
2137846	2139292	-	2	PA1952, PA1953
2140433	2141487	-	2	PA1955, PA1956
2141790	2142889	-	2	PA1957, PA1958
2159270	2163008	+	2	PA1975, ercS'
2163010	2164548	-	2	PA1977, erbR
2165213	2166553	+	2	eraS, eraR
2171989	2176888	+	5	pqqB, pqqC, pqqD, pqqE, pqqH
2176974	2179815	+	2	PA1991, ercS
2181181	2182394	-	3	PA1994, PA1995, ppiC1
2185527	2186916	+	2	dhcA, dhcB
2190084	2192282	-	2	bdhA, PA2004
2195494	2198730	-	3	maiA, fahA, hmgA
2199762	2205067	-	4	liuE, liuD, liuC, liuB
2208169	2212512	-	2	PA2018, PA2019
2219778	2220574	+	2	PA2028, PA2029
2220649	2221157	-	2	PA2030, PA2031
2222896	2224478	+	2	PA2033, PA2034
2229126	2230183	-	2	PA2038, PA2039
2244492	2245948	+	2	PA2050, PA2051
2245986	2247158	-	2	cynS, cynT
2251275	2259332	+	5	PA2057, PA2058, PA2059, PA2060, PA2061
2262105	2264977	-	2	pcoB, pcoA
2265126	2267594	-	3	PA2066, PA2067, PA2068
2277552	2279794	+	2	PA2073, PA2074
2283419	2287237	-	2	PA2077, PA2078
2289085	2290980	-	2	kynU, kynB
2293153	2297920	+	5	PA2084, PA2085, PA2086, PA2087, PA2088
2298012	2304215	+	4	PA2089, PA2090, PA2091, PA2092
2304318	2305780	+	2	PA2093, PA2094
2307957	2311112	+	3	PA2097, PA2098, PA2099
2312899	2314249	+	2	PA2101, PA2102
2314512	2316626	+	2	PA2103, PA2104
2316708	2318134	+	2	PA2105, PA2106
2321130	2326079	-	5	PA2110, PA2111, PA2112, opdO, PA2114
2333999	2336104	+	2	PA2122, PA2123
2336209	2339316	+	2	PA2124, PA2125
2343132	2349395	+	5	cupA2, cupA3, cupA4, cupA5, PA2133
2349488	2351453	+	2	PA2134, PA2135
2352532	2355608	+	2	PA2137, PA2138
2355918	2357573	+	3	PA2140, PA2141, PA2142
2364311	2365962	+	3	PA2148, PA2149, PA2150
2366106	2373608	+	3	PA2151, PA2152, glgB
2373610	2378727	-	5	PA2154, PA2155, PA2156, PA2157, PA2158
2379310	2389887	-	6	PA2160, PA2161, PA2162, PA2163, PA2164, PA2165
2390949	2392819	+	2	PA2167, PA2168
2392945	2393633	+	2	PA2169, PA2170
2393708	2395635	+	3	PA2171, PA2172, PA2173
2396536	2397486	-	2	PA2175, PA2176
2400655	2402965	-	2	PA2179, PA2180
2404949	2405739	-	2	PA2183, PA2184
2412546	2415507	+	3	hcnA, hcnB, hcnC
2416376	2418635	+	3	PA2197, PA2198, PA2199
2421343	2422738	-	2	PA2202, PA2203
2425497	2428669	-	3	PA2207, PA2208, PA2209
2428852	2432139	+	3	PA2210, PA2211, PA2212
2433748	2437299	+	3	PA2214, PA2215, PA2216
2444886	2447325	-	3	PA2222, PA2223, PA2224
2448033	2450765	-	3	PA2226, vqsM, PA2228
2453667	2467949	+	11	pslA, pslB, pslC, pslD, pslE, pslF, pslG, pslH, pslI, pslJ, pslK
2473213	2478179	+	4	bkdA1, bkdA2, bkdB, lpdV
2482045	2483924	+	2	pvcA, pvcB
2483976	2486118	+	2	pvcC, pvcD
2488950	2490675	+	2	PA2260, PA2261
2490738	2493050	+	2	PA2262, PA2263
2493218	2497043	+	3	PA2264, PA2265, PA2266
2500485	2501598	+	2	PA2270, PA2271
2506614	2509467	+	4	arsR, arsB, arsC, PA2280
2510622	2516008	+	6	PA2282, PA2283, PA2284, PA2285, PA2286, PA2287
2522958	2527277	-	5	PA2292, PA2293, PA2294, PA2295, PA2296
2527743	2530213	-	2	PA2298, PA2299
2532669	2544946	-	4	ambE, ambD, ambC, ambB
2545769	2548530	-	3	PA2307, PA2308, PA2309
2551422	2553850	-	2	PA2314, PA2315
2554962	2556658	+	2	PA2317, PA2318
2564290	2566815	+	2	PA2324, PA2325
2568929	2572755	-	4	PA2327, PA2328, PA2329, PA2330
2577150	2580882	+	2	PA2335, PA2336
2583483	2589414	+	5	PA2339, PA2340, PA2341, mtlD, mtlY
2592084	2598522	+	6	PA2346, PA2347, PA2348, PA2349, PA2350, PA2351
2601219	2605275	-	4	PA2354, PA2355, msuD, msuE
2607132	2614148	-	4	PA2360, PA2361, PA2362, PA2363
2614893	2616945	+	2	PA2365, PA2366
2617019	2623262	+	5	PA2367, PA2368, PA2369, PA2370, PA2371
2624204	2626757	+	2	PA2373, PA2374
2629916	2632698	-	2	PA2378, PA2379
2642131	2646727	+	3	pvdR, pvdT, opmQ
2648626	2652161	+	3	PA2393, pvdN, pvdO
2657798	2671629	-	2	pvdD, pvdJ
2687497	2693681	+	8	PA2403, PA2404, PA2405, PA2406, PA2407, PA2408, PA2409, PA2410
2693781	2694764	-	2	PA2411, PA2412
2696430	2698167	-	2	PA2414, PA2415
2702926	2705297	+	2	PA2420, PA2421
2729976	2732966	-	3	PA2434, PA2435, PA2436
2733120	2737194	-	3	PA2437, PA2438, PA2439
2737882	2739716	+	2	PA2440, PA2441
2743800	2747073	-	2	gcvP2, gcvH2
2754877	2756252	+	2	PA2454, PA2455
2785370	2786883	-	2	foxR, foxI
2788011	2789783	+	2	gtdA, PA2471
2789861	2791864	+	2	PA2472, PA2473
2794206	2797572	-	3	dsbG, PA2477, PA2478
2797735	2799734	+	2	PA2479, PA2480
2799910	2801435	-	2	PA2481, PA2482
2803345	2803834	+	2	PA2485, PA2486
2804230	2805836	+	2	PA2488, PA2489
2808743	2814612	+	3	mexE, mexF, oprN
2816347	2818675	+	3	PA2498, PA2499, PA2500
2825636	2827079	-	2	catC, catB
2829440	2832363	+	3	antA, antB, antC
2832369	2836054	-	4	xylL, xylZ, xylY, xylX
2837334	2841966	-	2	czcA, czcB
2843818	2845907	+	2	PA2523, PA2524
2846283	2855291	-	4	PA2525, PA2526, PA2527, PA2528
2855548	2858306	+	2	PA2529, PA2530
2864170	2869302	-	5	PA2536, PA2537, PA2538, PA2539, PA2540
2870162	2875563	-	2	PA2542, PA2543
2884206	2889024	-	4	PA2552, PA2553, PA2554, PA2555
2899107	2901559	-	3	PA2564, PA2565, PA2566
2913922	2914934	+	2	PA2577, PA2578
2923367	2926432	-	3	pgsA, uvrC, gacA
2929583	2933462	-	2	PA2589, PA2590
2937585	2939539	-	2	PA2595, PA2596
2939646	2943915	-	4	PA2597, PA2598, PA2599, PA2600
2945264	2947449	+	2	PA2602, PA2603
2948582	2950950	+	5	PA2605, PA2606, PA2607, PA2608, PA2609
2952017	2954696	-	2	cysG, serS
2954818	2959240	-	3	PA2613, lolA, ftsK
2959468	2961136	+	2	trxB1, aat
2962303	2964975	-	2	clpA, PA2621
2969987	2972624	+	3	trmU, PA2627, PA2628
2974129	2977161	+	4	PA2630, PA2631, PA2632, PA2633
2982781	2983882	+	2	nuoA, nuoB
2983963	2987589	+	3	nuoD, nuoE, nuoF
2987721	2992502	+	4	nuoG, nuoH, nuoI, nuoJ
2992548	2997725	+	4	nuoK, nuoL, nuoM, nuoN
3006005	3008632	-	4	PA2656, PA2657, PA2658, PA2659
3008847	3010849	+	2	PA2660, PA2661
3011100	3012537	-	2	PA2662, ppyR
3017234	3018804	-	2	PA2669, PA2670
3018848	3021742	-	5	PA2671, PA2672, PA2673, PA2674, PA2675
3021796	3025508	-	3	PA2676, PA2677, PA2678
3027078	3029004	+	2	PA2680, PA2681
3037886	3040143	+	2	pfeR, pfeS
3040242	3043416	+	2	pfeA, PA2689
3053844	3056743	+	2	opdB, PA2701
3056890	3057609	+	2	PA2702, PA2703
3068040	3070704	+	2	PA2714, PA2715
3075411	3076622	+	3	PA2721, PA2722, PA2723
3077312	3079835	+	2	PA2725, PA2726
3090221	3094185	-	2	PA2732, PA2733
3099473	3103545	-	4	PA2737, himA, pheT, pheS
3103643	3104217	-	2	rplT, rpmI
3104279	3106752	-	2	infC, thrS
3110901	3112151	+	2	endA, PA2750
3126252	3127708	+	2	PA2767, PA2768
3127860	3129071	-	2	PA2769, PA2770
3132229	3133258	-	2	PA2774, PA2775
3137850	3138532	+	2	PA2780, PA2781
3141719	3142503	+	2	PA2784, PA2785
3154593	3156256	-	2	PA2797, PA2798
3158926	3160247	+	2	PA2803, PA2804
3162705	3164713	+	2	copR, copS
3164763	3166471	-	2	PA2811, PA2812
3175638	3177007	-	2	PA2822, PA2823
3179469	3180442	-	2	ospR, PA2826
3187546	3192658	+	4	PA2835, PA2836, PA2837, PA2838
3209289	3212473	+	2	PA2857, PA2858
3221652	3223727	+	2	PA2869, PA2870
3224614	3229254	-	4	PA2872, PA2873, PA2874, PA2875
3233343	3235371	-	2	PA2881, PA2882
3239711	3242207	+	2	atuB, atuC
3242324	3244299	+	2	atuD, atuE
3249977	3251322	-	2	PA2895, PA2896
3254598	3256611	-	3	PA2900, PA2901, PA2902
3256681	3261185	-	4	cobJ, cobI, cobH, PA2906
3261522	3264587	+	3	cobL, cbiD, PA2909
3268057	3270826	+	3	PA2912, PA2913, PA2914
3279479	3281666	+	3	hisQ, hisM, hisP
3288515	3290674	+	2	PA2933, cif
3297240	3298921	-	2	PA2941, PA2942
3307085	3308262	+	2	PA2947, cobM
3310792	3312470	-	2	etfA, etfB
3314495	3315689	-	2	PA2954, PA2955
3318883	3324818	-	7	PA2959, pilZ, holB, tmk, PA2963, pabC, fabF1
3325379	3327083	-	2	fabG, fabD
3327189	3328935	-	3	plsX, rpmF, PA2971
3329690	3332304	-	3	PA2973, PA2974, rluC
3336212	3340749	-	7	murB, ptpA, kdsB, PA2980, lpxK, PA2982, PA2983
3343799	3347039	-	3	PA2986, PA2987, PA2988
3350411	3357499	-	8	PA2992, PA2993, nqrF, nqrE, nqrD, nqrC, nqrB, nqrA
3360875	3364961	+	2	mfd, PA3003
3365007	3366754	-	2	PA3004, nagZ
3367903	3369014	+	2	lexA, PA3008
3373254	3376607	-	2	foaB, faoA
3386270	3391031	-	3	PA3024, PA3025, PA3026
3392268	3394021	-	2	moeA2, moaB2
3397096	3397938	-	2	PA3033, PA3034
3398104	3400515	+	3	PA3035, PA3036, PA3037
3403812	3404862	+	3	PA3040, PA3041, PA3042
3406321	3409183	-	2	PA3044, PA3045
3420309	3421299	-	2	PA3055, PA3056
3421696	3433891	-	7	pelG, pelF, pelE, pelD, pelC, pelB, pelA
3434373	3435944	-	2	PA3065, PA3066
3442823	3449643	+	6	PA3070, PA3071, PA3072, PA3073, PA3074, PA3075
3450838	3452801	+	2	PA3077, PA3078
3452872	3456363	-	2	PA3079, PA3080
3460380	3464152	-	3	pepN, PA3084, PA3085
3464236	3466960	-	3	PA3086, PA3087, PA3088
3468051	3470427	-	2	PA3089a, PA3091
3473018	3475170	+	2	PA3093, PA3094
3475956	3483422	-	9	xcpZ, xcpY, xcpX, xcpW, xcpV, xcpU, xcpT, xcpS, xcpR
3483642	3486330	+	2	xcpP, xcpQ
3486417	3489914	-	3	PA3106, metZ, purF
3490752	3493573	-	3	PA3110, folC, accD
3494567	3498205	-	2	truA, fimV
3502642	3504716	-	2	leuD, leuC
3509324	3510890	+	2	PA3127, PA3128
3511957	3513041	-	2	PA3130, PA3131
3513154	3514565	-	2	PA3132, PA3133
3515416	3517858	-	2	gltX, PA3135
3527429	3528212	-	2	PA3142, PA3143
3529508	3531708	-	2	wbpK, wbpJ
3531751	3535081	-	3	wbpI, wbpH, wbpG
3535216	3542671	-	7	hisF2, hisH2, wzx, wzy, wbpE, wbpD, PA3157
3554157	3556339	-	2	pheA, serC
3562106	3563481	+	2	ubiG, PA3172
3564445	3567377	+	3	PA3174, PA3175, gltS
3570941	3573793	-	3	PA3181, pgl, zwf
3577320	3580283	-	3	PA3187, PA3188, PA3189
3582171	3585374	-	3	PA3191, gltR, glk
3591415	3592928	-	2	PA3199, PA3200
3593144	3594032	+	2	PA3201, PA3202
3594208	3595258	+	2	PA3203, PA3204
3595942	3597798	+	2	PA3206, PA3207
3600454	3603971	+	4	PA3211, PA3212, PA3213, PA3214
3609905	3611149	+	2	csaA, PA3222
3612559	3614867	+	3	PA3225, PA3226, ppiA
3618993	3621415	-	2	PA3232, PA3233
3621505	3623468	-	2	PA3234, PA3235
3625201	3627369	+	2	PA3238, PA3239
3631618	3632684	+	2	minD, minE
3637734	3641161	+	4	PA3251, PA3252, PA3253, PA3254
3642964	3646904	+	2	prc, PA3258
3668840	3669588	-	2	PA3275, PA3276
3674570	3677081	-	4	PA3281, PA3282, PA3283, PA3284
3677720	3679386	-	2	PA3285, PA3286
3681500	3684717	-	2	PA3290, PA3291
3684905	3688650	-	3	PA3292, PA3293, PA3294
3695179	3697199	-	2	PA3298, fadD1
3699369	3700786	+	2	PA3301, PA3302
3702093	3705161	-	3	PA3304, PA3303a, PA3305
3715804	3719205	+	4	PA3313, PA3314, PA3315, PA3316
3725580	3729127	+	3	PA3323, PA3324, PA3325
3730557	3743939	+	8	PA3327, PA3328, PA3329, PA3330, PA3331, PA3332, fabH2, PA3334
3757659	3759681	-	2	PA3346, PA3347
3763182	3764472	+	2	PA3352, PA3353
3770470	3772561	-	2	PA3359, PA3360
3773991	3776876	-	3	amiR, amiC, PA3365
3780362	3783549	-	4	PA3372, PA3373, PA3374, PA3375
3783599	3789026	-	7	PA3376, PA3377, PA3378, PA3379, PA3380, PA3381, phnE
3797009	3802484	+	5	nosZ, nosD, nosF, nosY, nosL
3804940	3808217	-	3	PA3400, PA3401, PA3402
3809258	3813740	-	3	PA3404, hasE, hasD
3820006	3820892	+	2	PA3413, PA3414
3821385	3824606	-	3	PA3415, PA3416, PA3417
3833774	3835559	+	2	PA3424, PA3425
3837885	3839557	-	2	PA3429, PA3430
3839686	3840748	-	2	PA3431, PA3432
3845053	3846708	+	3	folM, folE1, folX
3847974	3850752	-	3	PA3442, PA3443, PA3444
3852667	3855242	-	3	PA3447, PA3448, PA3449
3867707	3870657	+	2	PA3460, PA3461
3881093	3883438	+	3	PA3468, PA3469, PA3470
3886328	3888084	-	2	PA3473, PA3474
3895324	3898191	+	2	metG, PA3483
3898278	3899938	+	2	PA3484, PA3485
3900233	3905962	+	2	PA3486, pldA
3907268	3913767	+	7	PA3489, PA3490, PA3491, PA3492, PA3493, PA3494, nth
3915807	3918788	-	5	PA3498, PA3499, PA3500, PA3501, PA3502
3919774	3929338	-	10	PA3504, PA3505, PA3506, PA3507, PA3508, PA3509, PA3510, PA3511, PA3512, PA3513
3931866	3936837	-	4	PA3516, PA3517, PA3518, PA3519
3938020	3943807	-	3	PA3521, PA3522, PA3523
3947095	3948812	+	2	pyrC, rnt
3959033	3961037	+	2	argF, PA3538
3965842	3974117	+	6	alg44, algK, algE, algG, algX, algL
3974359	3977111	+	2	algI, algJ
3979860	3988684	+	8	arnB, arnC, arnA, arnD, arnT, arnE, arnF, PA3559
3988838	3994411	-	3	fruA, fruK, fruI
3997822	3999150	+	2	PA3566, PA3567
4001196	4003601	-	2	mmsB, mmsA
4012806	4015202	+	2	glpF, glpK
4021972	4025526	-	3	PA3589, PA3590, PA3591
4025586	4028539	-	2	PA3592, PA3593
4035606	4036021	-	2	PA3600, PA3601
4041079	4043831	+	3	potA, potB, potC
4045160	4045810	+	2	PA3611, PA3612
4051097	4052604	-	2	PA3616, recA
4059957	4062899	-	4	pcm, surE, PA3626, ygbB
4066103	4067543	+	2	PA3631, PA3632
4067604	4068612	-	2	ygbP, PA3634
4070012	4072488	-	2	kdsA, pyrG
4080440	4083398	-	4	rnhB, lpxB, lpxA, fabZ
4083444	4085011	-	2	lpxD, PA3647
4087526	4092968	-	6	PA3649, dxr, cdsA, uppS, frr, pyrH
4096124	4100052	+	2	glnD, PA3659
4103732	4105779	+	3	PA3664, PA3665, dapD
4105874	4107498	+	2	PA3667, PA3668
4107505	4112001	-	4	PA3669, PA3670, PA3671, PA3672
4116188	4120373	-	2	PA3676, PA3677
4121114	4123205	-	2	PA3679, PA3680
4123261	4124785	-	2	PA3681, PA3682
4124858	4126090	-	2	PA3683, PA3684
4135452	4137938	-	4	PA3693, PA3694, PA3695, PA3696
4138007	4139862	-	2	PA3697, PA3698
4144939	4152344	-	6	wspF, wspE, wspD, wspC, wspB, wspA
4165719	4166313	-	2	armR, PA3720
4173175	4179126	-	2	PA3727, PA3728
4179276	4182019	-	2	PA3729, PA3730
4182075	4183405	-	2	PA3731, PA3732
4195400	4196959	-	3	trmD, rimM, rpsP
4198843	4200948	+	2	PA3747, PA3748
4202573	4205907	-	5	PA3750, purT, PA3752, PA3753, PA3754
4207408	4214560	+	5	PA3757, PA3758, PA3759, PA3760, PA3761
4223568	4225498	-	2	PA3767, PA3768
4230162	4233400	+	3	PA3772, PA3773, PA3774
4234275	4237541	+	3	PA3776, xseA, PA3778
4238808	4240579	+	2	PA3780, PA3781
4255458	4257388	-	2	PA3797, PA3798
4259255	4266901	-	8	PA3800, PA3801, hisS, gcpE, PA3804, pilF, PA3806, ndk
4267145	4269576	-	3	PA3808, fdx2, hscA
4269619	4272656	-	5	hscB, iscA, iscU, iscS, iscR
4272801	4274350	-	2	cysE, PA3817
4276154	4278947	-	2	secF, secD
4279389	4281563	-	2	tgt, queA
4284417	4286595	-	2	PA3827, PA3828
4288943	4291235	+	3	pepA, holC, PA3833
4298311	4299998	+	2	PA3837, PA3838
4311951	4313642	-	2	PA3851, PA3852
4313763	4315489	-	3	PA3853, PA3854, PA3855
4322788	4324885	+	2	dauB, dauA
4335276	4342046	-	4	narI, narJ, narH, narG
4342122	4344835	-	2	narK2, narK1
4345010	4347534	+	2	narX, narL
4348186	4349415	+	2	PA3881, PA3882
4349502	4350739	+	2	PA3883, PA3884
4351595	4352769	+	2	PA3886, PA3886a
4354544	4358039	+	4	PA3888, PA3889, PA3890, PA3891
4359302	4362984	-	2	PA3893, PA3894
4367283	4368742	+	2	PA3899, PA3900
4373938	4376731	+	5	PA3904, PA3905, PA3906, PA3907, PA3908
4377311	4381249	-	2	eddB, eddA
4381501	4383907	-	3	PA3911, PA3912, PA3913
4384022	4385799	-	2	moeA1, moaB1
4385900	4387087	-	3	moaE, moaD, moaC
4403707	4406368	-	3	PA3928, cioB, cioA
4414132	4415731	-	2	PA3936, PA3937
4418708	4422997	-	5	PA3941, tesB, PA3943, PA3944, PA3945
4438619	4439784	+	2	PA3959, PA3960
4450447	4453183	-	3	PA3971, PA3972, PA3973
4455887	4458645	+	3	thiD, thiE, hemL
4461388	4463718	+	3	PA3981, PA3982, PA3983
4469613	4471311	+	2	PA3988, holA
4476994	4478908	-	3	lis, lipB, PA3998
4480205	4488112	-	8	PA4000, sltB1, rodA, pbpA, PA4004, PA4005, nadD, proA
4490562	4492591	+	2	PA4010, PA4011
4492602	4494335	-	3	PA4012, PA4013, PA4014
4497573	4499843	-	3	PA4018, PA4019, mpl
4505508	4507734	+	2	eutB, PA4025
4510971	4512469	+	2	PA4029, PA4030
4515550	4518870	+	2	PA4035, PA4036
4519275	4523753	+	4	PA4037, PA4038, PA4039, PA4040
4525312	4526438	+	2	xseB, ispA
4528782	4530612	-	3	PA4045, PA4046, ribA
4530743	4534592	-	6	PA4048, PA4049, pgpA, thiL, nusB, ribE
4534710	4536493	-	2	ribB, ribC
4536921	4538503	-	2	ribD, nrdR
4541951	4544459	+	3	PA4064, PA4065, PA4066
4545746	4547552	-	2	PA4068, PA4069
4548932	4550975	-	2	PA4071, PA4072
4554467	4555044	+	2	PA4076, PA4077
4564684	4567955	-	2	cupB4, cupB3
4568277	4569623	-	2	cupB2, cupB1
4570096	4573072	+	3	PA4087, PA4088, PA4089
4573741	4575844	+	2	hpaA, hpaC
4578254	4581308	+	3	PA4096, PA4097, PA4098
4585149	4587190	+	2	bfmR, bfmS
4587320	4588490	+	2	PA4103, PA4104
4588743	4590321	-	2	PA4105, PA4106
4604006	4606807	+	2	bphO, bphP
4609567	4612473	+	3	PA4121, PA4122, hpcC
4612605	4613931	+	2	hpcB, hpcD
4614024	4616968	+	3	PA4126, hpcG, PA4128
4617050	4619208	-	2	PA4129, PA4130
4632873	4637713	+	3	PA4142, PA4143, PA4144
4641711	4647811	+	6	PA4148, PA4149, PA4150, acoB, PA4152, PA4153
4654432	4657418	+	3	fepB, fepD, fepG
4667904	4669290	+	2	PA4171, PA4172
4678210	4679595	+	2	PA4181, PA4182
4679599	4681114	-	2	PA4183, PA4184
4685090	4687484	+	2	PA4188, PA4189
4688889	4692041	-	4	PA4191, PA4192, PA4193, PA4194
4693112	4696035	-	2	bfiR, bfiS
4705956	4712084	+	4	mexG, mexH, mexI, opmD
4713796	4720063	+	7	phzA1, phzB1, phzC1, phzD1, phzE1, phzF1, phzG1
4721614	4726801	-	4	PA4218, PA4219, PA4220, fptA
4726893	4741111	-	5	PA4222, PA4223, pchG, pchF, pchE
4742424	4746551	+	4	pchD, pchC, pchB, pchA
4746640	4748542	-	2	ssb, PA4233
4754423	4756848	-	4	rpoA, rpsD, rpsK, rpsM
4756979	4760872	-	8	rpmJ, secY, rplO, rpmD, rpsE, rplR, rplF, rpsH
4761062	4767260	-	14	rpsN, rplE, rplX, rplN, rpsQ, rpmC, rplP, rpsC, rplV, rpsS, rplB, rplW, rplD, rplC
4767811	4771656	-	3	tufA, fusA1, rpsG
4781985	4783111	-	2	rplA, rplK
4783228	4784139	-	2	nusG, secE
4786021	4788415	-	3	PA4278, PA4279, birA
4794404	4799277	+	2	sbcD, PA4282
4799299	4808710	-	3	recD, recB, recC
4816580	4819864	-	2	pprA, PA4294
4821385	4830554	-	9	tadG, PA4298, tadD, tadC, tadB, tadA, tadZ, rcpA, rcpC
4839597	4842464	+	3	PA4311, PA4312, PA4313
4845938	4853645	+	7	PA4317, PA4318, PA4319, PA4320, PA4321, PA4322, PA4323
4859329	4861375	-	2	PA4331, PA4332
4864665	4865578	-	2	PA4335, PA4336
4870428	4874490	-	3	PA4342, PA4343, PA4344
4875306	4877606	-	3	PA4346, PA4347, PA4348
4878790	4880321	+	2	PA4350, PA4351
4882404	4884659	+	2	PA4355, xenB
4884719	4887506	-	3	PA4357, PA4358, PA4359
4892345	4893350	+	2	PA4364, PA4365
4896523	4897999	-	2	PA4368, PA4369
4899696	4903296	+	3	PA4371, PA4372, PA4373
4909162	4910791	-	3	PA4377, inaA, PA4379
4910871	4912824	-	2	PA4380, PA4381
4925899	4927947	+	2	PA4396, panE
4927998	4930677	+	2	PA4398, PA4399
4940535	4956029	-	14	ftsA, ftsQ, ddlB, murC, murG, ftsW, murD, mraY, murF, murE, ftsI, ftsL, PA4420, PA4421
4957709	4961094	+	4	PA4423, PA4424, PA4425, PA4426
4961151	4962187	-	2	sspB, sspA
4962273	4964859	-	3	PA4429, PA4430, PA4431
4965109	4965944	-	2	rpsI, rplM
4974694	4977524	-	2	cysN, cysD
4981046	4983426	-	2	hisC1, hisD
4983552	4985730	-	3	hisG, murA, PA4451
4985847	4988891	-	5	PA4452, PA4453, PA4454, PA4455, PA4456
4989305	4992644	+	5	PA4457, PA4458, PA4459, PA4460, PA4461
4994441	4996391	+	4	PA4463, ptsN, PA4465, PA4466
4996488	5000304	-	5	PA4467, sodM, PA4469, fumC1, PA4471
5002455	5004748	-	2	PA4474, PA4475
5004798	5010739	-	3	PA4476, cafA, PA4478
5010828	5012314	-	2	mreD, mreC
5013671	5015428	+	2	gatC, gatA
5017040	5017835	+	2	PA4485, PA4486
5017960	5028231	-	6	PA4487, PA4488, PA4489, PA4490, PA4491, PA4492
5028394	5030248	-	2	roxR, roxS
5042068	5044001	+	2	PA4503, PA4504
5044054	5045999	+	2	PA4505, PA4506
5047284	5049639	-	3	PA4509, PA4510, PA4511
5056095	5057593	+	2	PA4515, PA4516
5063941	5065340	-	2	PA4521, ampD
5072695	5074372	+	3	pilD, coaE, PA4530
5074724	5076302	-	3	PA4532, PA4533, PA4534
5076435	5077706	+	3	PA4535, PA4536, PA4537
5090128	5091815	-	2	PA4543, rluD
5093378	5096322	+	2	pilS, pilR
5098212	5104939	+	7	fimU, pilV, pilW, pilX, pilY1, pilY2, pilE
5106016	5110744	-	4	PA4558, lspA, ileS, ribF
5113005	5114599	-	2	PA4564, proB
5116032	5116624	-	2	rpmA, rplU
5132629	5135714	+	3	PA4583, PA4584, rtcA
5141786	5146403	-	4	PA4591, PA4592, PA4593, PA4594
5149633	5155400	-	3	oprJ, mexD, mexC
5162069	5163476	-	2	PA4603, PA4604
5176680	5182268	-	4	PA4618, PA4619, PA4620, PA4621
5204385	5204830	-	2	PA4635a, PA4636a
5206720	5207622	-	2	PA4637a, PA4639
5211632	5212664	-	2	PA4644, PA4645
5212833	5214757	+	2	upp, uraA
5215091	5220885	+	6	PA4648, PA4649, PA4650, PA4651, PA4652, PA4653
5222540	5224476	-	2	hemH, PA4656
5226026	5229333	+	3	PA4658, PA4659, phr
5230114	5234853	-	5	murI, moeB, hemK, prfA, hemA
5234997	5238241	+	3	PA4667, PA4668, ipk
5247622	5248772	-	2	rimI, PA4679
5249032	5251666	-	3	PA4680, PA4681, PA4682
5252758	5257584	+	3	PA4684, PA4685, PA4686
5257696	5260262	+	2	hitA, hitB
5260343	5263956	-	3	PA4689, PA4690, PA4690a
5269803	5271424	-	2	PA4691, PA4692
5273514	5275732	-	2	ilvH, ilvI
5276843	5280292	-	3	PA4698, PA4699, mrcB
5284370	5287018	-	3	PA4705, PA4706, PA4707
5287069	5289036	-	2	phuT, PA4709
5297897	5300280	+	2	PA4719, trmA
5300314	5302193	-	2	PA4721, PA4722
5303851	5308425	+	3	PA4724.1, cbrA, cbrB
5309326	5311214	+	2	pcnB, folK
5311464	5313112	+	2	panB, panC
5318575	5322450	+	3	PA4735, PA4736, PA4737
5326018	5327324	-	2	truB, rbfA
5327427	5331458	-	2	infB, nusA
5332354	5333501	-	2	secG, tpiA
5333567	5337701	-	3	glmM, folP, ftsH
5338973	5344903	-	5	PA4754, greA, carB, PA4757, carA
5352775	5353507	-	2	PA4766, PA4767
5362146	5366193	+	4	PA4774, PA4775, pmrA, pmrB
5370476	5371645	-	2	PA4782, PA4783
5377791	5378842	+	2	PA4789, PA4790
5380580	5382458	+	4	PA4793, PA4794, PA4795, PA4796
5384698	5386073	-	2	PA4799, PA4800
5392523	5395851	-	2	selB, selA
5397690	5401708	-	2	fdnH, fdnG
5406165	5407870	+	2	PA4816, PA4817
5407873	5410639	-	3	PA4818, PA4819, PA4820
5424761	5429842	-	4	PA4834, PA4835, PA4836, PA4837
5434116	5435726	-	2	PA4841, PA4842
5441837	5444141	+	3	aroQ1, accB, accC
5447648	5448966	+	2	PA4852, fis
5457864	5461383	+	3	PA4859, PA4860, PA4861
5462302	5464758	+	5	PA4863, ureD, ureA, PA4866, ureB
5478209	5479587	-	2	PA4882, PA4883
5480402	5482461	+	2	irlR, PA4886
5483988	5486197	-	2	desB, PA4889
5487215	5489613	+	4	ureE, ureF, ureG, PA4894
5489630	5491181	-	2	PA4895, PA4896
5495821	5498653	-	2	PA4899, PA4900
5503051	5505074	+	2	vanA, vanB
5507969	5511753	-	4	PA4909, PA4910, PA4911, PA4912
5516399	5517711	-	2	PA4916, PA4917
5517821	5520538	+	3	PA4918, pncB1, nadE
5524970	5528397	-	2	PA4926, PA4927
5535685	5537738	-	4	rplI, PA4933, rpsR, rpsF
5537953	5541410	-	2	PA4936, rnr
5543417	5544821	-	2	PA4939, PA4940
5544917	5546988	-	2	hflC, hflK
5547083	5548645	-	2	PA4943, hfq
5549780	5555080	-	4	mutL, amiB, PA4948, PA4949
5557958	5559872	-	2	motB, motA
5561599	5563287	+	2	rhdA, psd
5569090	5571161	+	2	PA4961, PA4962
5572222	5578549	-	5	parC, PA4965, PA4966, parE, PA4968
5579653	5580719	-	2	PA4970, aspP
5586370	5589253	-	2	aruH, aruI
5591452	5593424	-	2	PA4979, PA4980
5603821	5606018	-	2	waaA, PA4989
5606496	5608480	+	2	PA4991, PA4992
5615652	5617515	+	2	PA4998, waaL
5619608	5624797	-	4	PA5002, PA5003, PA5004, PA5005
5624901	5631887	-	7	PA5006, PA5007, PA5008, waaP, waaG, waaC, waaF
5666234	5672141	-	2	gltD, gltB
5672366	5675134	-	2	PA5037, aroB
5675184	5677858	-	2	aroK, pilQ
5677912	5680713	-	4	pilP, pilO, pilN, pilM
5684842	5687045	-	2	PA5047, PA5048
5689964	5692457	+	2	argS, PA5052
5692576	5694481	+	2	hslV, hslU
5700758	5702114	-	2	phaF, PA5061
5702669	5705678	+	3	ubiE, PA5064, ubiB
5705794	5708743	+	6	hisI, hisE, tatA, tatB, tatC, PA5071
5711477	5713166	-	2	PA5074, PA5075
5714270	5718425	-	2	mdoH, PA5078
5718882	5720287	-	2	PA5079, PA5080
5721892	5723517	-	2	PA5083, PA5084
5725479	5731845	-	4	PA5087, PA5088, PA5089, PA5090
5732116	5738314	-	6	hutG, hutI, PA5093, PA5094, PA5095, PA5096
5745079	5747871	-	3	PA5101, PA5102, PA5103
5748013	5749352	-	2	PA5104, hutC
5750961	5751784	-	2	blc, PA5108
5751857	5753474	-	2	PA5109, fbp
5756347	5761343	-	2	PA5113, PA5114
5770937	5772027	+	2	PA5122, PA5123
5772298	5774807	+	2	ntrB, ntrC
5776606	5777809	-	3	secB, grx, PA5130
5780963	5784361	+	3	PA5133, PA5134, PA5135
5788614	5790132	-	2	hisF1, hisA
5790445	5791676	-	2	hisH1, hisB
5793705	5797021	+	2	PA5146, mutY
5797065	5798447	+	2	PA5148, PA5149
5800527	5802067	+	2	PA5152, PA5153
5802129	5803513	+	2	PA5154, PA5155
5805206	5809897	+	4	PA5157, PA5158, PA5159, PA5160
5810281	5813667	+	4	rmlB, rmlD, rmlA, rmlC
5813727	5816950	+	2	PA5165, PA5166
5817191	5820114	+	3	PA5167, PA5168, PA5169
5820910	5823636	+	2	arcD, arcA
5828086	5829470	-	2	cysQ, PA5176
5831902	5835070	+	2	PA5180, PA5181
5837449	5842132	-	4	PA5185, PA5186, PA5187, PA5188
5853585	5856325	+	2	PA5201, PA5202
5863825	5867011	+	2	PA5209, PA5210
5876664	5878717	+	2	PA5219, PA5220
5878754	5883577	-	5	PA5221, PA5222, ubiH, pepP, PA5225
5883664	5884286	+	2	PA5226, PA5227
5885954	5890902	-	3	PA5230, PA5231, PA5232
5894293	5896727	-	2	PA5236, PA5237
5902386	5905627	-	2	ppk, hemB
5911262	5914521	-	3	PA5250, PA5251, PA5252
5918350	5922435	-	4	PA5257, PA5258, hemD, hemC
5922544	5924371	-	2	algR, algZ
5927336	5932677	-	2	PA5265, PA5266
5934770	5935945	+	2	PA5269, PA5270
5941336	5945933	+	6	lppL, lysA, dapF, PA5279, sss, PA5281
5951115	5952821	-	2	amtB, glnK
5971850	5973476	-	2	PA5303, dadA
5973833	5976969	-	3	PA5305, PA5306, PA5307
5985716	5986119	-	2	rpmG, rpmB
5986475	5988629	+	2	PA5317, PA5318
5989460	5994696	+	4	coaC, dut, algC, argB
6000761	6002040	-	2	PA5330, pyrE
6010258	6011909	-	2	PA5342, PA5343
6012047	6015051	+	2	oxyR, recG
6019482	6023702	-	4	PA5352, glcF, glcE, glcD
6024742	6026195	+	2	PA5357, ubiA
6033211	6037789	-	3	pstB, pstA, pstC
6053412	6055433	-	2	PA5376, PA5377
6062352	6063832	-	2	PA5384, cdhB
6069156	6071618	-	3	PA5391, PA5392, PA5393
6075334	6077940	+	2	PA5397, dgcA
6080124	6082165	+	2	PA5400, PA5401
6082290	6084372	+	6	PA5402, PA5403, PA5404, PA5405, PA5406, PA5407
6084369	6085110	-	2	PA5408, PA5409
6096707	6100041	+	2	soxD, soxA
6105159	6106763	-	2	purK, purE
6111048	6113774	-	2	PA5430, PA5431
6113902	6115034	+	2	PA5432, PA5433
6116493	6119747	-	2	PA5435, PA5436
6131088	6133740	+	2	uvrD, PA5444
6135968	6144991	-	8	wbpZ, wbpY, wbpX, wzt, wzm, wbpW, gmd, rmd
6145399	6151151	+	5	PA5455, PA5456, PA5457, PA5458, PA5459
6152064	6154676	+	3	PA5462, PA5463, PA5464
6155271	6156574	+	2	PA5466, PA5467
6156854	6158943	+	2	PA5468, PA5469
6158949	6160699	-	2	PA5470, PA5471
6172223	6172873	-	2	PA5481, PA5482
6173348	6176481	+	2	algB, PA5484
6176516	6177918	-	2	ampDh2, PA5486
6178036	6181577	-	3	PA5487, PA5488, dsbA
6186603	6187877	+	2	PA5494, thrB
6188166	6191076	-	2	nrdJb, nrdJa
6192179	6194272	+	3	np20, znuC, znuB
6195309	6196993	+	2	PA5503, PA5504
6198055	6200898	+	3	PA5506, PA5507, PA5508
6203104	6206210	-	2	mifR, mifS
6209479	6211768	-	2	PA5517, PA5518
6214434	6217155	-	2	PA5522, PA5523
6217313	6218840	+	2	PA5524, PA5525
6227603	6229862	-	3	PA5534, PA5535, PA5536
6231662	6234455	+	3	PA5539, PA5540, pyrQ
6235831	6238250	-	2	PA5543, PA5544
6243111	6245735	-	2	glmS, glmR
6245803	6247690	-	2	PA5551, glmU
6248278	6250545	-	2	atpD, atpG
6250596	6253177	-	3	atpA, atpH, atpF
6253542	6254808	-	2	atpB, atpI
6254972	6259197	-	4	spoOJ, soj, gidB, gidA
6263805	6264361	-	2	rnpA, rpmH

## Sheet: S2A_RNASeq_cpxST163P_UP
Table S2A. Genes significantly upregulated (DESeq2, padj < 0.01) in PAO1 cpxS-T163P
Locus	BaseMean	log2_FC	log2_FC_SE	Wald_stat	p_value	p_adjusted		Feature_start	Feature_stop	Strand	Feature_descripton
PA3205	77641.9	8.78616	0.147282	59.6554	0	0	chromosome	3595386	3595827	+	CpxP
PA0102	2714.67	1.24256	0.111099	11.1842	4.87e-29	8.59e-27	chromosome	123870	124599	+	pSCA1 beta-carbonic anhydrase
PA0103	498.847	0.848142	0.166517	5.09342	3.52e-07	2.34e-05	chromosome	124809	126381	+	SulP family inorganic ion transporter
PA0320	5719.67	7.39562	0.294032	25.1524	1.33e-139	6.8e-137	chromosome	359981	360332	+	CarO OB-fold protein
PA0321	588.973	3.93112	0.157745	24.9207	4.44e-137	1.89e-134	chromosome	360412	361447	-	acetylpolyamine amidohydrolase
PA0322	157.244	1.16671	0.208259	5.60224	2.12e-08	1.94e-06	chromosome	361462	362857	-	polyamine/amino acid permease
PA0327	3502.66	4.61111	0.142309	32.4022	2.56e-230	2.18e-227	chromosome	367456	368422	+	CarP inner membrane beta-propellor protein
PA0328	1156.18	1.64378	0.10979	14.972	1.12e-50	2.6e-48	chromosome	368461	370405	-	AaaA arginine autotransporter
PA0425	6375.4	1.84982	0.101786	18.1736	8.36e-74	2.14e-71	chromosome	472023	473175	+	MexA
PA0426	15130	1.63881	0.133665	12.2606	1.47e-34	2.9e-32	chromosome	473190	476331	+	MexB
PA0427	7048.77	1.52286	0.16423	9.27272	1.81e-20	2.81e-18	chromosome	476332	477790	+	OprM
PA0545	6195.51	2.97742	0.142583	20.882	7.8e-97	2.22e-94	chromosome	602345	603650	+	ferric reductase
PA0612	93.1305	1.07171	0.192489	5.56763	2.58e-08	2.32e-06	chromosome	674418	674619	+	PtrB pyocin regulator
PA0613	106.587	0.977906	0.17998	5.43341	5.53e-08	4.72e-06	chromosome	674666	675026	+	pyocin protein
PA0614	211.848	1.17704	0.173159	6.79743	1.07e-11	1.33e-09	chromosome	675389	675839	+	pyocin protein
PA0615	363.256	0.690251	0.150739	4.57912	4.67e-06	0.000233377	chromosome	675860	676376	+	pyocin protein
PA0616	369.845	1.1829	0.188053	6.29021	3.17e-10	3.45e-08	chromosome	676372	676930	+	pyocin protein
PA0617	273.172	1.27814	0.197975	6.4561	1.07e-10	1.28e-08	chromosome	677082	677409	+	pyocin protein
PA0618	667.436	1.17086	0.183224	6.39035	1.66e-10	1.92e-08	chromosome	677405	678293	+	pyocin protein
PA0619	572.755	1.08363	0.225227	4.81127	1.5e-06	8.7e-05	chromosome	678285	678819	+	pyocin protein
PA0620	3270.39	1.0102	0.18853	5.35827	8.4e-08	6.72e-06	chromosome	678820	680896	+	pyocin protein
PA0621	933.8	0.996725	0.213474	4.66906	3.03e-06	0.00016298	chromosome	680892	681351	+	pyocin protein
PA0622	3968.5	1.12951	0.230773	4.89446	9.86e-07	5.93e-05	chromosome	681393	682554	+	pyocin protein
PA0623	1041.16	1.18626	0.239937	4.94406	7.65e-07	4.77e-05	chromosome	682566	683070	+	pyocin protein
PA0624	513.012	1.13208	0.242839	4.66185	3.13e-06	0.000165317	chromosome	683084	683429	+	pyocin protein
PA0625	2076.18	1.03164	0.246519	4.18482	2.85e-05	0.00122718	chromosome	683598	685836	+	pyocin protein
PA0626	473.239	0.96773	0.237314	4.07785	4.55e-05	0.00180301	chromosome	685845	686718	+	pyocin protein
PA0628	560.653	1.1261	0.290615	3.87489	0.000106672	0.00363893	chromosome	686956	687946	+	pyocin protein
PA0630	71.5498	1.07199	0.260658	4.11265	3.91e-05	0.00158847	chromosome	688604	688967	+	pyocin protein
PA0631	217.079	1.05737	0.284503	3.71654	0.000201966	0.00637939	chromosome	688963	689221	+	pyocin protein
PA0633	1223.98	1.26706	0.194735	6.50657	7.69e-11	9.37e-09	chromosome	689536	690031	+	pyocin protein
PA0635	262.426	1.2292	0.228259	5.38512	7.24e-08	5.98e-06	chromosome	690419	690674	+	pyocin protein
PA0636	1897.04	1.10588	0.207833	5.32098	1.03e-07	7.88e-06	chromosome	690720	692556	+	pyocin protein
PA0637	235.225	1.12944	0.179066	6.30736	2.84e-10	3.16e-08	chromosome	692548	692890	+	pyocin protein
PA0638	455.161	1.10903	0.233607	4.74739	2.06e-06	0.000115866	chromosome	692897	693593	+	pyocin protein
PA0639	356.756	1.15739	0.212848	5.43765	5.4e-08	4.68e-06	chromosome	693595	694366	+	pyocin protein
PA0640	167.216	0.984883	0.249929	3.94065	8.13e-05	0.00290778	chromosome	694420	695023	+	pyocin protein
PA0641	2825.44	1.01438	0.201188	5.04195	4.61e-07	2.95e-05	chromosome	695081	698696	+	pyocin protein
PA0643	862.108	0.656205	0.149546	4.38799	1.14e-05	0.000527389	chromosome	699743	700835	+	pyocin protein
PA0669	318.14	0.455484	0.11029	4.12986	3.63e-05	0.00149787	chromosome	727607	730703	-	DnaE2 damage-inducible polymerase
PA0670	113.574	0.673055	0.167237	4.02455	5.71e-05	0.00217982	chromosome	730678	732094	-	DNA repair protein
PA0739	255.31	1.10262	0.162006	6.80607	1e-11	1.28e-09	chromosome	805787	806702	-	hypothetical transcriptional regulator
PA0787	595.733	0.400888	0.0862882	4.64592	3.39e-06	0.000174991	chromosome	859006	860170	+	RecF-like DNA repair protein
PA0807	396.605	0.984124	0.17398	5.65654	1.54e-08	1.49e-06	chromosome	884798	885566	+	AmpDh3
PA0809	206.408	0.664543	0.123635	5.37504	7.66e-08	6.22e-06	chromosome	886159	887476	-	divalent metal cation transporter MntH2
PA0826.2	451284	0.379542	0.101586	3.73616	0.000186853	0.0059758	chromosome	901519	901872	-	ssrA tmRNA
PA0907	173.547	0.686098	0.149957	4.57531	4.76e-06	0.00023396	chromosome	992713	993244	+	AlpA
PA0910	232.779	0.878623	0.190837	4.60404	4.14e-06	0.000209937	chromosome	994142	994646	+	AlpD
PA0911	246.936	0.868562	0.17809	4.87709	1.08e-06	6.41e-05	chromosome	994698	995151	+	AlpE
PA0912	180.425	0.953857	0.202097	4.7198	2.36e-06	0.00012989	chromosome	995171	995711	-	hypothetical secreted protein
PA1333	968.373	0.465716	0.115793	4.02195	5.77e-05	0.00218774	chromosome	1445404	1445611	-	hypothetical lipoprotein
PA1489	120.236	0.587323	0.151469	3.8775	0.000105533	0.00362426	chromosome	1615894	1617085	-	FAD dependent oxidoreductase
PA1864	91.6014	0.660942	0.154007	4.29165	1.77e-05	0.00077565	chromosome	2023280	2023931	-	Cti fatty acid cis-trans isomerase
PA2179	53.8256	0.73795	0.198257	3.72219	0.000197504	0.0062772	chromosome	2400654	2401605	-	methyltransferase
PA2524	416.037	1.27467	0.117102	10.8851	1.36e-27	2.17e-25	chromosome	2844488	2845907	+	CzcS
PA2525	2784.38	3.37344	0.158749	21.2501	3.29e-100	9.91e-98	chromosome	2846282	2847779	-	OpmB
PA2526	4600.39	3.36491	0.121666	27.657	2.3e-168	1.47e-165	chromosome	2847775	2850886	-	MuxC
PA2527	4508.77	3.53331	0.142249	24.8389	3.41e-136	1.34e-133	chromosome	2850882	2854014	-	MuxB
PA2528	5774.82	3.96681	0.0746027	53.1724	0	0	chromosome	2854010	2855291	-	MuxA
PA2553	874.14	0.665289	0.179304	3.7104	0.00020693	0.00649607	chromosome	2885361	2886552	-	acyl-CoA thiolase
PA2656	1379.99	3.13113	0.120851	25.909	5.27e-148	3e-145	chromosome	3006004	3007342	-	BqsS
PA2657	1537	3.89995	0.162661	23.976	4.95e-127	1.81e-124	chromosome	3007338	3008010	-	BqsR
PA2658	165.487	4.9525	0.372912	13.2806	3e-40	6.14e-38	chromosome	3008009	3008324	-	BqsSR accessory protein
PA2659	6949.41	4.46917	0.187409	23.8472	1.08e-125	3.7e-123	chromosome	3008323	3008632	-	BqsSR accessory protein
PA3059	107.011	0.632974	0.162151	3.90361	9.48e-05	0.00332148	chromosome	3423067	3424591	-	PelF glycosyltransferase
PA3061	87.2375	1.06833	0.224293	4.7631	1.91e-06	0.000108393	chromosome	3425554	3426922	-	PelD (other pel proteins also diff regulated less than 2x)
PA3063	175.904	0.818155	0.135679	6.03009	1.64e-09	1.68e-07	chromosome	3427485	3431067	-	PelB
PA3121	1934.84	0.287287	0.0751686	3.8219	0.000132427	0.00442896	chromosome	3503291	3504716	-	LeuC
PA3206	8057.33	5.47679	0.0927916	59.0225	0	0	chromosome	3595941	3597279	+	CpxS
PA3207	1821.75	3.88264	0.104112	37.2928	2.15e-304	2.2e-301	chromosome	3597318	3597798	+	CpxH
PA3208	1625.59	2.64906	0.0875971	30.2415	6.76e-201	4.94e-198	chromosome	3597778	3598339	-	NADPH nitroreductase
PA3209	113.837	1.56186	0.185436	8.42264	3.68e-17	5.09e-15	chromosome	3598403	3598775	-	YkgJ cysteine cluster protein
PA3278	2607.69	0.343367	0.0943146	3.64066	0.000271942	0.00823388	chromosome	3670758	3671058	-	hypothetical membrane protein
PA3337	8694.78	0.579804	0.101954	5.68692	1.29e-08	1.27e-06	chromosome	3746077	3747076	-	RfaD ADP-L-glycero-D-mannoheptose 6-epimerase
PA3355	366.538	0.365674	0.0875624	4.17615	2.96e-05	0.00126426	chromosome	3765128	3766433	-	hypothetical inner membrane transporter pauA5 associated
PA3427	562.482	0.974657	0.224326	4.34483	1.39e-05	0.000630002	chromosome	3836465	3837377	-	probable short-chain dehydrogenase
PA3458	5675.9	0.336309	0.0775277	4.33792	1.44e-05	0.000640016	chromosome	3865280	3865754	-	hypothetical transcriptional regulator
PA3459	4350.39	0.380329	0.10404	3.6556	0.000256583	0.0078151	chromosome	3865896	3867666	+	AsnB glutamine amidotransferase
PA3465	2391.18	0.528983	0.129582	4.08222	4.46e-05	0.00178323	chromosome	3876195	3877911	+	YfiS predicted inner membrane transporter
PA3575	5116.57	4.29687	0.193058	22.2569	9.66e-110	3.09e-107	chromosome	4007506	4008037	+	YceJ cytochrome b561
PA3576	1275.27	2.3619	0.142727	16.5484	1.64e-61	4.01e-59	chromosome	4008135	4008558	+	hypothetical secreted protein
PA3577	258.795	1.76131	0.149944	11.7465	7.36e-32	1.35e-29	chromosome	4008937	4009051	-	hypothetical small protein
PA3795	2697.36	2.66138	0.132098	20.147	2.86e-90	7.69e-88	chromosome	4253698	4254649	+	oxidoreductase
PA3839	4751.74	0.412388	0.101218	4.07425	4.62e-05	0.00181703	chromosome	4300116	4301949	+	YfbS sodium:sulfate symporter
PA3866	3991.75	0.475847	0.1246	3.81901	0.00013399	0.00445213	chromosome	4327696	4329991	-	pyocin S4
PA3876	8874.64	1.04861	0.233563	4.48962	7.13e-06	0.000338053	chromosome	4342121	4343528	-	NarK2 nitrite extrusion
PA3879	1966.1	0.518107	0.117198	4.42079	9.83e-06	0.000457461	chromosome	4346874	4347534	+	NarL two-component response regulator
PA3962	376.031	0.533956	0.147125	3.62928	0.000284217	0.00850491	chromosome	4442452	4442869	+	hypothetical membrane protein
PA3963	1041.84	2.54393	0.101208	25.1357	2.02e-139	9.41e-137	chromosome	4442957	4443854	+	probable transporter
PA3963a	1877.03	5.41109	0.128747	42.029	0	0	chromosome	4443846	4444530	-	readthrough variant of PA3963 with part of PA3964 disordered protein
PA4217	226.322	0.564125	0.140532	4.01422	5.96e-05	0.00224405	chromosome	4720300	4721509	+	PhzS flavin-containing monooxygenase
PA4218	238.174	1.8359	0.259807	7.0664	1.59e-12	2.14e-10	chromosome	4721613	4722858	-	AmpP
PA4219	134.297	1.85159	0.3465	5.34368	9.11e-08	7.06e-06	chromosome	4722850	4724356	-	AmpO
PA4222	253.337	1.65687	0.335752	4.93481	8.02e-07	4.95e-05	chromosome	4726892	4728617	-	PchI
PA4223	271.311	1.67744	0.393198	4.26615	1.99e-05	0.000862417	chromosome	4728613	4730326	-	PchH
PA4224	130.804	2.01265	0.439649	4.57786	4.7e-06	0.000233377	chromosome	4730322	4731372	-	PchG pyochelin biosynthesis protein
PA4225	1263.68	1.91612	0.53509	3.58093	0.000342367	0.00995393	chromosome	4731368	4736798	-	PchF pyochelin synthetase
PA4229	51.0799	2.07038	0.404936	5.11287	3.17e-07	2.16e-05	chromosome	4744063	4744819	+	PchC pyochelin biosynthesis protein
PA4231	275.35	1.33146	0.156976	8.48193	2.21e-17	3.15e-15	chromosome	4745120	4746551	+	PchA
PA4289	366.045	0.513976	0.132244	3.88657	0.00010167	0.0035391	chromosome	4811395	4812601	+	hypothetical ion transporter
PA4421.1	116236	0.660768	0.128887	5.12671	2.95e-07	2.04e-05	chromosome	4956327	4956536	+	RnpB RNA component of RNaseP
PA4513	485.916	1.97246	0.141963	13.8942	6.87e-44	1.47e-41	chromosome	5050847	5053400	-	PiuC inner membrane siderophore oxidoreductase
PA4581.1	465.734	1.29565	0.283482	4.57049	4.87e-06	0.000237124	chromosome	5131081	5131155	+	RtcR transcription factor
PA4596	1846.82	1.07761	0.182401	5.90793	3.46e-09	3.48e-07	chromosome	5149063	5149582	+	EsrC transcriptional regulator
PA4611	4858.7	0.594407	0.105662	5.62555	1.85e-08	1.75e-06	chromosome	5169250	5169505	-	hypothetical small protein
PA4624	415.273	0.596943	0.123397	4.83759	1.31e-06	7.73e-05	chromosome	5184641	5186348	-	CdrB outer membrane protein
PA5429	2896.36	0.790495	0.0879955	8.98336	2.63e-19	3.95e-17	chromosome	6109259	6110684	+	AspA aspartate ammonia-lyase
PA5475	7425.73	0.564889	0.121529	4.64817	3.35e-06	0.000174865	chromosome	6165416	6165977	-	acyl-CoA acetyltransferase
PA5522	448.53	0.568193	0.115213	4.93168	8.15e-07	4.97e-05	chromosome	6214433	6215801	-	PauA6 glutamylpolyamine synthetase
PA5523	587.238	0.429321	0.113545	3.78108	0.000156148	0.00513367	chromosome	6215802	6217155	-	aspartate aminotransferase

## Sheet: S2B_RNASeq_cpxST163P_DOWN
Table S2B. Genes significantly downregulated (DESeq2, padj < 0.01) in PAO1 cpxS-T163P
Locus	BaseMean	log2_FC	log2_FC_SE	Wald_stat	p_value	p_adjusted		Feature_start	Feature_stop	Strand	Feature_descripton
PA0199	1556.66	-0.815172	0.187104	-4.35679	1.32e-05	0.00060301	chromosome	228943	229345	+	ExbD TonB motor protein
PA0331	2596.24	-0.326922	0.0800126	-4.08588	4.39e-05	0.00176922	chromosome	372090	373605	+	IlvA1 threonine dehydratase
PA0395	2083.18	-0.323122	0.0595495	-5.42611	5.76e-08	4.83e-06	chromosome	436569	437604	+	PilT twitching motility protein
PA0413	11427.9	-0.506677	0.0820045	-6.17864	6.47e-10	6.89e-08	chromosome	454125	461544	+	ChpA Pil-Chp chemosensory protein
PA0414	850.08	-0.498879	0.0984314	-5.06829	4.01e-07	2.63e-05	chromosome	461536	462568	+	ChpB methylesterase
PA0492	3563.57	-0.496883	0.127284	-3.90375	9.47e-05	0.00332148	chromosome	551910	552669	+	glutamate biosynthesis protein
PA0509	1980.48	-1.71712	0.396717	-4.32832	1.5e-05	0.000662777	chromosome	571110	572592	-	NirN
PA0510	809.774	-1.56516	0.37504	-4.17332	3e-05	0.00126947	chromosome	572582	573422	-	NirE
PA0511	1526.48	-0.916783	0.244879	-3.74382	0.000181242	0.00585491	chromosome	573432	574596	-	NirJ
PA0520	1181.78	-1.23644	0.257078	-4.80957	1.51e-06	8.7e-05	chromosome	580315	581098	+	NirQ
PA0521	335.358	-1.23748	0.300026	-4.12459	3.71e-05	0.00152037	chromosome	581132	581660	+	NirO cytochrome c oxidase subunit
PA0522	48.6256	-1.68491	0.340609	-4.94675	7.55e-07	4.77e-05	chromosome	581667	581925	+	NirP cytochrome c oxidase subunit
PA0523	4248.52	-1.16494	0.293977	-3.96268	7.41e-05	0.00267069	chromosome	582014	582455	+	NorC
PA0524	9302.76	-1.12315	0.306061	-3.6697	0.000242832	0.00748538	chromosome	582454	583855	+	NorB
PA0609	1193.65	-0.373111	0.0730779	-5.10567	3.3e-07	2.22e-05	chromosome	670979	672458	+	TrpE anthranilate synthetase
PA0665	1317.37	-0.694245	0.137107	-5.06354	4.12e-07	2.67e-05	chromosome	717230	717581	+	ErpA iron-sulfur cluster insertion protein
PA1088	581.606	-0.374969	0.100182	-3.74287	0.000181929	0.00585491	chromosome	1175613	1176375	+	methyltransferase in flagellar gene cluster
PA1132	1380.1	-0.456958	0.0986388	-4.63264	3.61e-06	0.000184739	chromosome	1224640	1225330	+	hypothetical lipoprotein
PA1198	1918.04	-0.427715	0.0829482	-5.15641	2.52e-07	1.76e-05	chromosome	1299557	1300175	+	hypothetical secreted protein
PA1461	758.945	-0.347625	0.0966928	-3.59515	0.000324204	0.00953421	chromosome	1591285	1592176	+	FAD-binding oxidoreductase
PA1656	5360.71	-0.392365	0.103786	-3.78051	0.000156508	0.00513367	chromosome	1803625	1805182	+	HsiA2 T6SS protein
PA1768	987.24	-0.377099	0.0962886	-3.91634	8.99e-05	0.00319471	chromosome	1912216	1912756	-	hypothetical secreted protein
PA1812	2250.07	-0.323546	0.0894796	-3.61586	0.000299353	0.00885429	chromosome	1969634	1971239	-	MltD murein lytic transglycolase
PA1847	3351.02	-0.856613	0.156945	-5.45805	4.81e-08	4.25e-06	chromosome	2007664	2008249	+	NfuA iron-sulfur biogenesis protein
PA2042	1052.56	-0.45521	0.0812651	-5.60155	2.12e-08	1.94e-06	chromosome	2234079	2235309	+	SsT serine/threonine transporter
PA2291	927.5	-0.343388	0.0891118	-3.85345	0.000116466	0.00394674	chromosome	2521257	2522616	-	OprB2 glucose-sensitive porin
PA2321	510.043	-0.704376	0.134435	-5.23953	1.61e-07	1.19e-05	chromosome	2560143	2560665	+	GntK gluconate kinase
PA2322	721.963	-0.568599	0.109888	-5.17435	2.29e-07	1.63e-05	chromosome	2560761	2562114	+	GntP gluconate permease
PA2328	144.485	-0.563908	0.146994	-3.83626	0.000124921	0.0042054	chromosome	2569689	2570889	-	hypothetical ABC transport protein
PA2329	80.7454	-0.830176	0.205813	-4.03363	5.49e-05	0.00212901	chromosome	2570854	2571691	-	hypothetical ABC transport protein
PA2330	132.323	-0.670177	0.168919	-3.96745	7.26e-05	0.00263634	chromosome	2571687	2572755	-	hypothetical acyl-CoA dehydroganse
PA2331	325.824	-0.859758	0.215772	-3.98456	6.76e-05	0.00248876	chromosome	2572804	2573365	-	hypothetical carboxymuconolactone decarboxylase protein
PA2460	403.256	-0.626379	0.156541	-4.00138	6.3e-05	0.00233511	chromosome	2760322	2760619	-	hypothetical secreted protein
PA2463	1219.68	-0.765379	0.191134	-4.0044	6.22e-05	0.00232221	chromosome	2778916	2780614	-	hypothethical hemagglutinin POTRA-domain containing export protein
PA2464	424.135	-0.839981	0.229663	-3.65745	0.000254738	0.00780536	chromosome	2780926	2781451	-	hypothetical secreted protein
PA2706	435.23	-0.452637	0.123302	-3.67096	0.000241639	0.00748538	chromosome	3060264	3060660	-	carbon-sulfur lyase protein
PA3186	434.633	-1.21881	0.111817	-10.9001	1.15e-27	1.9e-25	chromosome	3575911	3577276	-	OprB outer membrane glucose porin
PA3187	541.839	-1.44373	0.132369	-10.9068	1.07e-27	1.82e-25	chromosome	3577319	3578480	-	GltK ABC transporter protein
PA3188	153.044	-1.20803	0.171874	-7.02856	2.09e-12	2.74e-10	chromosome	3578512	3579358	-	GltG ABC transporer protein
PA3189	171.366	-1.33572	0.154163	-8.66434	4.54e-18	6.64e-16	chromosome	3579350	3580283	-	GltF ABC transporter protein
PA3190	1018.07	-1.73989	0.143976	-12.0845	1.27e-33	2.42e-31	chromosome	3580383	3581646	-	ABC transporter periplasmic sugar-binding protein
PA3238	862.891	-0.413328	0.0879138	-4.70152	2.58e-06	0.000140573	chromosome	3625200	3626562	+	hypothetical secreted protein
PA3397	3701.15	-0.579431	0.110962	-5.22186	1.77e-07	1.28e-05	chromosome	3802566	3803343	-	FprA ferredoxin-NADP reductase
PA3437	1149.66	-0.478069	0.115057	-4.15506	3.25e-05	0.00135292	chromosome	3845052	3845757	+	FolM dihydromonapterin reductase
PA3552	2474.26	-0.695496	0.129927	-5.35297	8.65e-08	6.81e-06	chromosome	3979859	3981008	+	ArnB lipid A remodeling protein
PA3722	1754.64	-0.897425	0.220458	-4.07074	4.69e-05	0.0018306	chromosome	4167171	4167522	-	hypothetical small protein
PA3798	526.82	-0.332724	0.0798957	-4.16448	3.12e-05	0.00130887	chromosome	4256239	4257388	-	hypothetical aminotransferase
PA3811	1094.49	-0.615334	0.117529	-5.23561	1.64e-07	1.2e-05	chromosome	4269618	4270140	-	HscB chaperone	iron-sulfur cluster synthesis
PA3813	2174.09	-0.562278	0.139644	-4.02651	5.66e-05	0.00217804	chromosome	4270498	4270885	-	IscU
PA3814	6505.37	-0.807734	0.127078	-6.35623	2.07e-10	2.35e-08	chromosome	4270920	4272135	-	IscS
PA3815	1324.97	-0.660065	0.166028	-3.97564	7.02e-05	0.0025655	chromosome	4272164	4272656	-	IscR
PA4128	216.025	-0.899197	0.169571	-5.30278	1.14e-07	8.58e-06	chromosome	4616161	4616968	+	hypothetical protein
PA4129	248.673	-1.38169	0.229041	-6.0325	1.61e-09	1.68e-07	chromosome	4617049	4617538	-	hypothetical protein
PA4130	1244.94	-1.29454	0.284867	-4.54436	5.51e-06	0.000266003	chromosome	4617534	4619208	-	NirA ferredoxin-dependent nitrite reductase
PA4131	814.093	-1.07235	0.286151	-3.74751	0.000178599	0.00582096	chromosome	4619313	4621035	+	CcoG cytochrome c oxidase ferredoxin protein
PA4132	998.165	-0.661512	0.152306	-4.3433	1.4e-05	0.000630002	chromosome	4621132	4622548	+	MpaR pyocyanin regulator
PA4133	490.325	-0.866347	0.193697	-4.47268	7.72e-06	0.000362621	chromosome	4622811	4624239	+	CcoN cytochrome c oxidase subunit cbb3-type
PA4782	335.828	-0.414763	0.114442	-3.62421	0.000289851	0.00862306	chromosome	5370475	5370721	-	hypothetical secreted protein
PA5023	827.316	-1.28648	0.0904245	-14.2271	6.22e-46	1.38e-43	chromosome	5652944	5654405	+	SelO protein adenylyltransferase
PA5176	983.684	-0.350058	0.0951927	-3.67736	0.000235659	0.00735284	chromosome	5828903	5829470	-	nudix hydrolase
PA5235	1823.81	-0.30217	0.0778901	-3.87945	0.000104695	0.00361976	chromosome	5892909	5894256	+	GlpT glycerol-3-phosphate transporter
PA5275	725.717	-0.676897	0.143041	-4.7322	2.22e-06	0.000123529	chromosome	5940746	5941082	-	CyaY iron-sulfur cluster assembly protein
PA5362	2802.1	-0.288264	0.0802349	-3.59275	0.00032721	0.00956761	chromosome	6028975	6030316	+	CorC efflux protein
PA5447	1561.07	-0.29265	0.0806311	-3.62949	0.000283982	0.00850491	chromosome	6135967	6137113	-	WbpZ O-antigen biosynthesis protein
PA5455	2610.88	-0.300773	0.0644496	-4.6668	3.06e-06	0.000163066	chromosome	6145398	6147027	+	hypothetical glycosyltransferase
PA5483	838.769	-0.492221	0.109109	-4.51128	6.44e-06	0.00030815	chromosome	6173347	6174697	+	AlgB two-component response regulator

## Sheet: S3_Vibrio_orthologs
Table S3. Cpx-regulated genes in P. aeruginosa PAO1 and Vibrio cholerae El Tor C6706
PAO1 gene ID	Description	logFC (RNA-Seq, cpxS-T163P)	V. cholerae gene ID	logFC (RNA-Seq, cpxR overexpression) [1]
PA3575	cytochrome b561	4.30938	VCA0249	5.24793
PA2656	BqsS	3.17623	VC1639	1.63227
PA0545	ferric reductase	2.98965	VCA0151	7.48671
PA3963	ferrous iron efflux transporter	2.55571	VC2690	2.01436
[1] Acosta, N., Pukatzki, S., & Raivio, T. L. (2015). The Vibrio cholerae Cpx envelope stress response senses and mediates adaptation to low iron. Journal of bacteriology, 197(2), 262-276.

## Sheet: S4_StrainsPlasmids
Table S4. Bacterial strains and plasmid used in this study.
Strain or Plasmid	Description	Source
Escherichia coli
DH5a	Cloning strain	New England Biolabs
S17.1 λpir	Strain for conjugal plasmid transfer to P. aeruginosa	[1]
Pseudomonas aeruginosa
PAO1 (Parsek)	Wildtype strain	[2]
PA14	Wildtype strain	V. Cooper
PAO1 ∆cpxR	PAO1 with markerless deletion in cpxR (PA3204)	This study
PAO1 ∆cpxS	PAO1 with markerless deletion in cpxS (PA3206)	This study
PAO1 ∆cpxP	PAO1 with markerless deletion in cpxP (PA3205)	This study
PAO1 ∆cpxM	PAO1 with markerless deletion in cpxM (PA3203)	This study
PAO1 ∆cpxH	PAO1 with markerless deletion in cpxH (PA3207)	This study
PAO1 cpxS-T163P	PAO1 with missense point mutation in cpxS (PA3206)	This study
PAO1 Tn7::PcpxP::lacZ	PAO1 with Tn7 integrated PcpxP::lacZ reporter, marker cured	This study
PAO1 ∆cpxR Tn7::PcpxP::lacZ	PAO1 ∆cpxR with Tn7 integrated PcpxP::lacZ reporter, marker cured	This study
PAO1 ∆cpxS Tn7::PcpxP::lacZ	PAO1∆cpxS with Tn7 integrated PcpxP::lacZ reporter, marker cured	This study
PAO1 ∆cpxP Tn7::PcpxP::lacZ	PAO1 ∆cpxP with Tn7 integrated PcpxP::lacZ reporter, marker cured	This study
PAO1 ∆cpxM Tn7::PcpxP::lacZ	PAO1 ∆cpxM with Tn7 integrated PcpxP::lacZ reporter, marker cured	This study
PAO1 ∆cpxH Tn7::PcpxP::lacZ	PAO1 ∆cpxH with Tn7 integrated PcpxP::lacZ reporter, marker cured	This study
PAO1 cpxS+ Tn7::PcpxP::lacZ	Cured PAO1 ∆cpxS mutant with cpxS wildtype allele restored by allelic exchange, with Tn7 integrated PcpxP::lacZ reporter, marker cured	This study
PAO1 cpxS-T163P Tn7::PcpxP::lacZ	PAO1 cpxS-T163P point mutant with integrated PcpxP::lacZ reporter, marker cured	This study
PAO1 ∆cpxR cpxS-T163P Tn7::PcpxP::lacZ	PAO1 ∆cpxR cpxS-T163P double mutant with Tn7 integrated PcpxP::lacZ reporter, marker cured	This study
PAO1 ∆cpxR Tn7::PcpxP::lacZ + pJN105-Gm	PAO1 ∆cpxR PcpxP::lacZ reporter with pJN105 empty vector	This study
PAO1 ∆cpxP Tn7::PcpxP::lacZ + pJN105-Gm	PAO1 ∆cpxP PcpxP::lacZ reporter with pJN105 empty vector	This study
PAO1 ∆cpxM Tn7::PcpxP::lacZ + pJN105-Gm	PAO1 ∆cpxM PcpxP::lacZ reporter with pJN105 empty vector	This study
PAO1 ∆cpxH Tn7::PcpxP::lacZ + pJN105-Gm	PAO1 ∆cpxH PcpxP::lacZ reporter with pJN105 empty vector	This study
PAO1 ∆cpxR Tn7::PcpxP::lacZ + pJN105::cpxR	PAO1 ∆cpxR PcpxP::lacZ reporter with complementing cpxR allele on pJN105 under araBAD control	This study
PAO1 ∆cpxP Tn7::PcpxP::lacZ + pJN105::cpxP	PAO1 ∆cpxP PcpxP::lacZ reporter with complementing cpxP allele on pJN105 under araBAD control	This study
PAO1 ∆cpxM Tn7::PcpxP::lacZ + pJN105::cpxM	PAO1 ∆cpxM PcpxP::lacZ reporter with complementing cpxM allele on pJN105 under araBAD control	This study
PAO1 ∆cpxH Tn7::PcpxP::lacZ + pJN105::cpxH	PAO1 ∆cpxH PcpxP::lacZ reporter with complementing cpxH allele on pJN105 under araBAD control	This study
PAO1 ctx::araBAD::spdcas9	PAO1 with araBAD::spdcas9 cassette integrated at the neutral ctx site on the chromosome	J. Mekalanos, [3]
PAO1 Tn7::araBAD::spdcas9	PAO1 with araBAD::spdcas9 cassette integrated at the neutral Tn7 site on the chromosome, marker cured	This study
PAO1 mucA22 Tn7::araBAD::spdcas9	PAO1 with mucA22 truncation mutation (PA0763) with araBAD::spdcas9 integrated at Tn7 site	This study
PAO1 Tn7::araBAD::spdcas9 + pBBR1:: Pcpxp::mGL / PrpoD::mScarlet / PspeI::no sgRNA	PAO1 araBAD::spdcas9 with bicolor PcpxP fluorescent reporter and empty PspeI sgRNA cassette	This study
PAO1 Tn7::araBAD::spdcas9 + pBBR1:: Pcpxp::mGL / PrpoD::mScarlet / PspeI::algU sgRNA	PAO1 araBAD::spdcas9 with bicolor PcpxP fluorescent reporter and algU sgRNA	This study
PAO1 Tn7::araBAD::spdcas9 + pBBR1:: Pcpxp::mGL / PrpoD::mScarlet / PspeI::dsbA sgRNA	PAO1 araBAD::spdcas9 with bicolor PcpxP fluorescent reporter and dsbA sgRNA	This study
PAO1 Tn7::araBAD::spdcas9 + pBBR1:: Pcpxp::mGL / PrpoD::mScarlet / PspeI::lolA sgRNA	PAO1 araBAD::spdcas9 with bicolor PcpxP fluorescent reporter and lolA sgRNA	This study
PAO1 Tn7::araBAD::spdcas9 + pBBR1:: Pcpxp::mGL / PrpoD::mScarlet / PspeI::lolC sgRNA	PAO1 araBAD::spdcas9 with bicolor PcpxP fluorescent reporter and lolC sgRNA	This study
PAO1 Tn7::araBAD::spdcas9 + pBBR1:: Pcpxp::mGL / PrpoD::mScarlet / PspeI::murA sgRNA	PAO1 araBAD::spdcas9 with bicolor PcpxP fluorescent reporter and murA sgRNA	This study
PAO1 Tn7::araBAD::spdcas9 + pBBR1:: Pcpxp::mGL / PrpoD::mScarlet / PspeI::murJ sgRNA	PAO1 araBAD::spdcas9 with bicolor PcpxP fluorescent reporter and murJ sgRNA	This study
PAO1 Tn7::araBAD::spdcas9 + pBBR1:: Pcpxp::mGL / PrpoD::mScarlet / PspeI::uppS sgRNA	PAO1 araBAD::spdcas9 with bicolor PcpxP fluorescent reporter and uppS sgRNA	This study
PAO1 Tn7::araBAD::spdcas9 + pBBR1:: Pcpxp::mGL / PrpoD::mScarlet / PspeI::bamA sgRNA	PAO1 araBAD::spdcas9 with bicolor PcpxP fluorescent reporter and bamA sgRNA	This study
PAO1 Tn7::araBAD::spdcas9 + pBBR1:: Pcpxp::mGL / PrpoD::mScarlet / PspeI::lptD sgRNA	PAO1 araBAD::spdcas9 with bicolor PcpxP fluorescent reporter and lptD sgRNA	This study
PAO1 Tn7::araBAD::spdcas9 + pBBR1:: Pcpxp::mGL / PrpoD::mScarlet / PspeI::secY sgRNA	PAO1 araBAD::spdcas9 with bicolor PcpxP fluorescent reporter and secY sgRNA	This study
PAO1 ∆dsbA	PAO1 with markerless deletion in dsbA (PA5489)	This lab
PAO1 ∆dsbA + pBBR1:: PcpxP::mGL / PrpoD::mScarlet / PspeI::no sgRNA	PAO1 ∆dsbA with bicolor PcpxP fluorescent reporter and empty PspeI sgRNA cassette	This study
PAO1 pBBR1:: PcpxP::mGL / PrpoD::mScarlet	PAO1 with pBBR1-based bicolor PcpxP fluorescent reporter	This study
PAO1 ∆cpxR pBBR1:: PcpxP::mGL / PrpoD::mScarlet	PAO1 ∆cpxR with pBBR1-based bicolor PcpxP fluorescent reporter	This study
PAO1 ∆cpxS pBBR1:: PcpxP::mGL / PrpoD::mScarlet	PAO1 ∆cpxS with pBBR1-based bicolor PcpxP fluorescent reporter	This study
PAO1 ∆cpxP pBBR1:: PcpxP::mGL / PrpoD::mScarlet	PAO1 ∆cpxP with pBBR1-based bicolor PcpxP fluorescent reporter	This study
PAO1 ∆cpxM pBBR1:: PcpxP::mGL / PrpoD::mScarlet	PAO1 ∆cpxM with pBBR1-based bicolor PcpxP fluorescent reporter	This study
PAO1 ∆cpxH pBBR1:: PcpxP::mGL / PrpoD::mScarlet	PAO1 ∆cpxH with pBBR1-based bicolor PcpxP fluorescent reporter	This study
PAO1 ∆wspR∆sadC∆siaD	PAO1 triple mutant with markerless deletions in wspR (PA3702) sadC (PA4332) and siaD (PA0169)	This lab, [4]
PAO1 ∆wspR∆sadC∆siaD pBBR1:: PcpxP::mGL / PrpoD::mScarlet	PAO1 ∆wspR∆sadC∆siaD with pBBR1-based bicolor PcpxP fluorescent reporter	This study
PA14 pBBR1:: PcpxP::mGL / PrpoD::mScarlet	PA14 with pBBR1-based bicolor PcpxP fluorescent reporter	This study
PAO1 pBBR1:: PcdrA::mGL / PrpoD::CFP / PaQa::mScarlet	PAO1 with tricolor reporter including c-di-GMP reporter PcdrA	This study
PAO1 ∆cpxR pBBR1:: PcdrA::mGL / PrpoD::CFP / PaQa::mScarlet	PAO1 ∆cpxR with tricolor reporter including c-di-GMP reporter PcdrA	This study
PAO1 ∆wspR∆sadC∆siaD PcdrA::mGL / PrpoD::CFP / PaQa::mScarlet	PAO1 ∆wspR∆sadC∆siaD with tricolor reporter including c-di-GMP reporter PcdrA	This study
Plasmids
pJN105	Cloning vector with araBAD expression cassette, Gm resistant	[5]
pJN105::cpxR	pJN105 with cpxR wildtype allele under araBAD control	This study
pJN105::cpxP	pJN105 with cpxP wildtype allele under araBAD control	This study
pJN105::cpxM	pJN105 with cpxM wildtype allele under araBAD control	This study
pJN105::cpxH	pJN105 with cpxH wildtype allele under araBAD control	This study
pEX18	Nonreplicative allelic exchange vector, Gm resistant	[6]
pEX18::∆cpxR	pEX18 with upstream and downstream genomic flanking regions of cpxR, for allelic exchange	This study
pEX18::∆cpxS	pEX18 with upstream and downstream genomic flanking regions of cpxS, for allelic exchange	This study
pEX18::cpxS+	pEX18 with wildtype cpxS allele, for allelic exchange	This study
pEX18::∆cpxP	pEX18 with upstream and downstream genomic flanking regions of cpxP, for allelic exchange	This study
pEX18::∆cpxM	pEX18 with upstream and downstream genomic flanking regions of cpxM, for allelic exchange	This study
pEX18::∆cpxH	pEX18 with upstream and downstream genomic flanking regions of cpxH, for allelic exchange	This study
pEX18::cpxS-T163P	pEX18 with cpxS-T163P missense mutant allele, for allelic exchange	This study
pEX18::mucA22	pEX18 with mucA22 mutant allele, for allelic exchange	[7]
pUC18Tn7T	Nonreplicative vector for Tn7 integration, Gm resistant	[8]
pUC18Tn7T::PcpxP::lacZ	pUC18Tn7T with PcpxP::lacZ transcriptional reporter	This study
pUC18Tn7T::araBAD::spcas9	pUC18Tn7T with araBAD::spdcas9 expression cassette	This study
pFLP	FLP/FRT recombinase vector for marker excision with sacB cassette, Cb resistant	[9]
pTNS1	Helper plasmid for Tn7 integration	[8]
pPSV37	Expression vector for CRISPRi guide RNA cassettes	J. Mekalanos, [3]
pPSV37::PspeI::sgRNA bamA	CRISPRi sgRNA targeting bamA (PA3648) under constitutive SpeI promoter control	J. Mekalanos, [3]
pPSV37::PspeI::sgRNA lptD	CRISPRi sgRNA targeting lptD (PA0595) under constitutive SpeI promoter control	J. Mekalanos, [3]
pPSV37::PspeI::sgRNA secY	CRISPRi sgRNA targeting secY (PA4243) under constitutive SpeI promoter control	J. Mekalanos, [3]
pPSV37::PspeI::sgRNA algU	CRISPRi sgRNA targeting algU (PA0726) under constitutive SpeI promoter control	This study
pPSV37::PspeI::sgRNA dsbA	CRISPRi sgRNA targeting dsbA (PA5489) under constitutive SpeI promoter control	This study
pPSV37::PspeI::sgRNA lolA	CRISPRi sgRNA targeting lolA (PA2614) under constitutive SpeI promoter control	This study
pPSV37::PspeI::sgRNA lolC	CRISPRi sgRNA targeting lolC (PA2986) under constitutive SpeI promoter control	This study
pPSV37::PspeI::sgRNA murA	CRISPRi sgRNA targeting murA (PA4450) under constitutive SpeI promoter control	This study
pPSV37::PspeI::sgRNA murJ	CRISPRi sgRNA targeting murJ (PA4562) under constitutive SpeI promoter control	This study
pPSV37::PspeI::sgRNA uppS	CRISPRi sgRNA targeting uppS (PA3652) under constitutive SpeI promoter control	This study
pBBR1-MCS5	Mid-copy number expression vector, Gm resistant	[11]
pBBR1 PcdrA::mGL / PrpoD::CFP / PaQa::mScarlet	pBBR1 with tricolor fluorescent transcriptional reporter fusions including c-di-GMP reporter PcdrA	X. Zheng, [4]
pBBR1 PcdrA::mGL / PrpoD::mScarlet	pBBR1 with bicolor fluorescent transcriptional reporter fusions including c-di-GMP reporter PcdrA, used to clone PcpxP bicolor reporter	X. Zheng, [4]
pBBR1 PcpxP::mGL / PrpoD::mScarlet	pBBR1 bicolor PcpxP fluorescent reporter	This study
pBBR1 PcpxP::lacZ	pBBR1 PcpxP::lacZ transcriptional reporter, cloning intermediate for pUC18Tn7T::PcpxP::lacZ	This study
pBBR1:: Pcpxp::mGL / PrpoD::mScarlet / PspeI::no sgRNA	pBBR1 bicolor PcpxP fluorescent reporter and empty PspeI sgRNA cassette	This study
pBBR1:: Pcpxp::mGL / PrpoD::mScarlet / PspeI::algU sgRNA	pBBR1 bicolor PcpxP fluorescent reporter and algU sgRNA	This study
pBBR1:: Pcpxp::mGL / PrpoD::mScarlet / PspeI::dsbA sgRNA	pBBR1 bicolor PcpxP fluorescent reporter and dsbA sgRNA	This study
pBBR1:: Pcpxp::mGL / PrpoD::mScarlet / PspeI::lolA sgRNA	pBBR1 bicolor PcpxP fluorescent reporter and lolA sgRNA	This study
pBBR1:: Pcpxp::mGL / PrpoD::mScarlet / PspeI::lolC sgRNA	pBBR1 bicolor PcpxP fluorescent reporter and lolC sgRNA	This study
pBBR1:: Pcpxp::mGL / PrpoD::mScarlet / PspeI::murA sgRNA	pBBR1 bicolor PcpxP fluorescent reporter and murA sgRNA	This study
pBBR1:: Pcpxp::mGL / PrpoD::mScarlet / PspeI::murJ sgRNA	pBBR1 bicolor PcpxP fluorescent reporter and murJ sgRNA	This study
pBBR1:: Pcpxp::mGL / PrpoD::mScarlet / PspeI::uppS sgRNA	pBBR1 bicolor PcpxP fluorescent reporter and uppS sgRNA	This study
pBBR1:: Pcpxp::mGL / PrpoD::mScarlet / PspeI::bamA sgRNA	pBBR1 bicolor PcpxP fluorescent reporter and bamA sgRNA	This study
pBBR1:: Pcpxp::mGL / PrpoD::mScarlet / PspeI::lptD sgRNA	pBBR1 bicolor PcpxP fluorescent reporter and lptD sgRNA	This study
pBBR1:: Pcpxp::mGL / PrpoD::mScarlet / PspeI::secY sgRNA	pBBR1 bicolor PcpxP fluorescent reporter and secY sgRNA	This study
[1] Simon, R. U. P. A. P., Priefer, U., & Pühler, A. (1983). A broad host range mobilization system for in vivo genetic engineering: transposon mutagenesis in gram negative bacteria. Bio/technology, 1(9), 784-791.
[2] Borlee, B. R., Goldman, A. D., Murakami, K., Samudrala, R., Wozniak, D. J., & Parsek, M. R. (2010). Pseudomonas aeruginosa uses a cyclic‐di‐GMP‐regulated adhesin to reinforce the biofilm extracellular matrix. Molecular microbiology, 75(4), 827-842.
[3] Stolle, A. S., Meader, B. T., Toska, J., & Mekalanos, J. J. (2021). Endogenous membrane stress induces T6SS activity in Pseudomonas aeruginosa. Proceedings of the National Academy of Sciences, 118(1), e2018365118.
[4] Zheng, X., Gomez-Rivas, E. J., Lamont, S. I., Daneshjoo, K., Shieh, A., Wozniak, D. J., & Parsek, M. R. (2024). The surface interface and swimming motility influence surface-sensing responses in Pseudomonas aeruginosa. Proceedings of the National Academy of Sciences, 121(39), e2411981121.
[5] Newman, J. R., & Fuqua, C. (1999). Broad-host-range expression vectors that carry the L-arabinose-inducible Escherichia coli araBAD promoter and the araC regulator. Gene, 227(2), 197-203.
[6] Hmelo, L. R., Borlee, B. R., Almblad, H., Love, M. E., Randall, T. E., Tseng, B. S., ... & Harrison, J. J. (2015). Precision-engineering the Pseudomonas aeruginosa genome with two-step allelic exchange. Nature protocols, 10(11), 1820-1841
[7] Jacobs, H. M., O'Neal, L., Lopatto, E., Wozniak, D. J., Bjarnsholt, T., & Parsek, M. R. (2022). Mucoid Pseudomonas aeruginosa Can Produce Calcium-Gelled Biofilms Independent of the Matrix Components Psl and CdrA. Journal of bacteriology, 204(5), e0056821.
[8] Choi, K. H., & Schweizer, H. P. (2006). mini-Tn 7 insertion in bacteria with single att Tn 7 sites: example Pseudomonas aeruginosa. Nature protocols, 1(1), 153-161.
[9] Dymecki, S. M. (1996). A modular set of Flp, FRT and lacZ fusion vectors for manipulating genes by site-specific recombination. Gene, 171(2), 197-201.
[10] Kovach, M. E., Phillips, R. W., Elzer, P. H., Roop 2nd, R. M., & Peterson, K. M. (1994). pBBR1MCS: a broad-host-range cloning vector. Biotechniques, 16(5), 800-802.

## Sheet: S5_Oligos
Table S5. Oligonucleotides used in this study.
ID	Name	Sequence (5'-3')	Description	Source
CPX1	pUC18Tn7T-Gm araBAD::spdcas9 fwd	gaattcctcgagaagcttgcatgTTATGACAACTTGACGGCTACATC	Gibson assembly primer (F), amplifies araBAD::spdcas9 cassette from pSW196 for insertion into SphI/KpnI linearized pUC18Tn7T-Gm vector	This study
CPX2	pUC18Tn7T-Gm araBAD::spdcas9 rev	gcaaggccttcgcgaggtacGCTCTAGAACTAGTGGATCC	Gibson assembly primer (R), amplifies araBAD::spdcas9 cassette from pSW196 for insertion into SphI/KpnI linearized pUC18Tn7T-Gm vector	This study
CPX3	pEX18-Gm cpxS upstream fwd	gtcgactctagaggatccccGGAAGGCGGCCACATGATG	Gibson assembly primer (F), amplifies upstream flanking region of cpxS (PA3206) from gDNA for insertion into SmaI linearized pEX18-Gm for allelic exchange	This study
CPX4	pEX18-Gm cpxS upstream rev	CCTGTTGAATCGCATGTCGG	Gibson assembly primer (R), amplifies upstream flanking region of cpxS (PA3206) from gDNA for insertion into SmaI linearized pEX18-Gm for allelic exchange	This study
CPX5	pEX18-Gm cpxS downstream fwd	CCGACATGCGATTCAACAGGgcccagatgaacaattccccag	Gibson assembly primer (F), amplifies downstream flanking region of cpxS (PA3206) from gDNA for insertion into SmaI linearized pEX18-Gm for allelic exchange	This study
CPX6	pEX18-Gm cpxS downstream rev	cgaattcgagctcggtacccCAACAGCAGGCGTACGCAC	Gibson assembly primer (R), amplifies downstream flanking region of cpxS (PA3206) from gDNA for insertion into SmaI linearized pEX18-Gm for allelic exchange	This study
CPX7	pEX18-Gm cpxR upstream fwd	gtcgactctagaggatccccGCTTTCGCCAAGCCGGAAG	Gibson assembly primer (F), amplifies upstream flanking region of cpxR (PA3204) from gDNA for insertion into SmaI linearized pEX18-Gm for allelic exchange	This study
CPX8	pEX18-Gm cpxR upstream rev	CGAGTGTCGCTCAATTGATCCAT	Gibson assembly primer (R), amplifies upstream flanking region of cpxR (PA3204) from gDNA for insertion into SmaI linearized pEX18-Gm for allelic exchange	This study
CPX9	pEX18-Gm cpxR downstream fwd	ATGGATCAATTGAGCGACACTCGgtttcgtcagcccgccgac	Gibson assembly primer (F), amplifies downstream flanking region of cpxR (PA3204) from gDNA for insertion into SmaI linearized pEX18-Gm for allelic exchange	This study
CPX10	pEX18-Gm cpxR downstream rev	cgaattcgagctcggtacccCTCGTGGCTGGCCTTGAGTTC	Gibson assembly primer (R), amplifies downstream flanking region of cpxR (PA3204) from gDNA for insertion into SmaI linearized pEX18-Gm for allelic exchange	This study
CPX11	pEX18-Gm cpxP upstream fwd	gtcgactctagaggatccccCGCTGCTCACGGAAGAGCAG	Gibson assembly primer (F), amplifies upstream flanking region of cpxP (PA3205) from gDNA for insertion into SmaI linearized pEX18-Gm for allelic exchange	This study
CPX12	pEX18-Gm cpxP upstream rev	CTCCTTTCTGGGTCCGGCC	Gibson assembly primer (R), amplifies upstream flanking region of cpxP (PA3205) from gDNA for insertion into SmaI linearized pEX18-Gm for allelic exchange	This study
CPX13	pEX18-Gm cpxP downstream fwd	ggccggacccagaaaggagCGTCCGAGCCACCGCTAC	Gibson assembly primer (F), amplifies downstream flanking region of cpxP (PA3205) from gDNA for insertion into SmaI linearized pEX18-Gm for allelic exchange	This study
CPX14	pEX18-Gm cpxP downstream rev	cgaattcgagctcggtacccCTTCCGGTTCGGCGCGTTC	Gibson assembly primer (R), amplifies downstream flanking region of cpxP (PA3205) from gDNA for insertion into SmaI linearized pEX18-Gm for allelic exchange	This study
CPX15	pEX18-Gm cpxM upstream fwd	gtcgactctagaggatccccCATGCCATCCAGTTGCCGC	Gibson assembly primer (F), amplifies upstream flanking region of cpxM (PA3203) from gDNA for insertion into SmaI linearized pEX18-Gm for allelic exchange	This study
CPX16	pEX18-Gm cpxM upstream rev	GACTCCTTGTACCGATGAAGCG	Gibson assembly primer (R), amplifies upstream flanking region of cpxM (PA3203) from gDNA for insertion into SmaI linearized pEX18-Gm for allelic exchange	This study
CPX17	pEX18-Gm cpxM downstream fwd	cgcttcatcggtacaaggagtcGCGACACTCGATGAGCGAAC	Gibson assembly primer (F), amplifies downstream flanking region of cpxM (PA3203) from gDNA for insertion into SmaI linearized pEX18-Gm for allelic exchange	This study
CPX18	pEX18-Gm cpxM downstream rev	cgaattcgagctcggtacccGTCCGGCCATTTACCGGATG	Gibson assembly primer (R), amplifies downstream flanking region of cpxM (PA3203) from gDNA for insertion into SmaI linearized pEX18-Gm for allelic exchange	This study
CPX19	pEX18-Gm cpxH upstream fwd	gtcgactctagaggatccccCGCTGTCCATCACCCGTCCG	Gibson assembly primer (F), amplifies upstream flanking region of cpxH (PA3207) from gDNA for insertion into SmaI linearized pEX18-Gm for allelic exchange	This study
CPX20	pEX18-Gm cpxH upstream rev	GCCGGATGCTCCTGGGGAATTG	Gibson assembly primer (R), amplifies upstream flanking region of cpxH (PA3207) from gDNA for insertion into SmaI linearized pEX18-Gm for allelic exchange	This study
CPX21	pEX18-Gm cpxH downstream fwd	caattccccaggagcatccggcCGAAGGCCGTCGGGTCGAG	Gibson assembly primer (F), amplifies downstream flanking region of cpxH (PA3207) from gDNA for insertion into SmaI linearized pEX18-Gm for allelic exchange	This study
CPX22	pEX18-Gm cpxH downstream rev	cgaattcgagctcggtacccCGTTCCGCAGGCGGCGTC	Gibson assembly primer (R), amplifies downstream flanking region of cpxH (PA3207) from gDNA for insertion into SmaI linearized pEX18-Gm for allelic exchange	This study
CPX23	Cpx full locus fwd	CGCTTTCGCCAAGCCGGAAG	Sequencing primer (F) for genotyping cpx allelic exchange mutants from gDNA	This study
CPX24	Cpx full locus rev	CTACCTGGGTACGCCGATGGG	Sequencing primer (R) for genotyping cpx allelic exchange mutants from gDNA	This study
CPX25	pEX18-Gm cpxS-T163P upstream fwd	gtcgactctagaggatccccATGCGTTCACTCTTCTGGCG	Gibson assembly primer (F) for introducing cpxS-T163P point mutation, amplfies upstream gDNA flanking region for insertion into pEX18-Gm for allelic exchange	This study
CPX26	pEX18-Gm cpxS-T163P upstream rev	GGGCAGCACCACCAGTGCGA	Gibson assembly primer (R) for introducing cpxS-T163P point mutation, amplfies upstream gDNA flanking region for insertion into pEX18-Gm for allelic exchange	This study
CPX27	pEX18-Gm cpxS-T163P downstream fwd	TCGCACTGGTGGTGCTGCCCCTGTTCAGCCTGCTGCTG	Gibson assembly primer (F) for introducing cpxS-T163P point mutation, amplfies downstream gDNA flanking region for insertion into pEX18-Gm for allelic exchange	This study
CPX28	pEX18-Gm cpxS-T163P downstream rev	cgaattcgagctcggtacccGCGCGTTCGAACATGTCCGG	Gibson assembly primer (R) for introducing cpxS-T163P point mutation, amplfies downstream gDNA flanking region for insertion into pEX18-Gm for allelic exchange	This study
CPX29	pBBR1-Gm PcpxP fwd	gactatcggctgtagccgcAAGACAATGAACCCCCGCT	Gibson assembly primer (F) for cloning PcpxP::lacZ into pBBR1-Gm, amplifies PcpxP from gDNA	This study
CPX30	pBBR1-Gm PcpxP rev	ATAGTGAGTCGGGATCGCTAGAGTTAATTTCTCCTCTTTTCTGG	Gibson assembly primer (R) for cloning PcpxP::lacZ into pBBR1-Gm, amplifies PcpxP from gDNA	This study
CPX31	pBBR1-Gm lacZ fwd	CAGAAAAGAGGAGAAATTAACTCTAGCGATCCCGACTCACTAT	Gibson assembly primer (F) for cloning PcpxP::lacZ into pBBR1-Gm, amplifies lacZ from miniCTX-lacZ cloning vector (Y. Irie)	This study
CPX32	pBBR1-Gm lacZ rev	ttccatgtcggcagaatgcCCGTCCTTGCTGAATTAGCTT	Gibson assembly primer (R) for cloning PcpxP::lacZ into pBBR1-Gm, amplifies lacZ from miniCTX-lacZ cloning vector (Y. Irie)	This study
CPX33	pUC18Tn7T-Gm PcpxP::lacZ fwd	gaattcctcgagaagcttgcatgAAGACAATGAACCCCCGCT	Gibson assembly primer (F) for introducing PcpxP::lacZ insert into pUC18Tn7T-Gm	This study
CPX34	pUC18Tn7T-Gm PcpxP::lacZ rev	gcaaggccttcgcgaggtacCCGTCCTTGCTGAATTAGCTT	Gibson assembly primer (R) for introducing PcpxP::lacZ insert into pUC18Tn7T-Gm	This study
CPX35	pJN105-Gm cpxR fwd	CTAGCGAATTCCTGCAGCCCaaagaggagaaattaactATGAGCGAACTGCTGTTGAT	Gibson assembly primer (F) with artificial strong bacterial RBS, amplifies cpxR (PA3204) from gDNA for insertion into pJN105-Gm	This study
CPX36	pJN105-Gm cpxR rev	CTAGAACTAGTGGATCCCCCTCAGTGGCTGTAGTAGTAGC	Gibson assembly primer (R) with artificial strong bacterial RBS, amplifies cpxR (PA3204) from gDNA for insertion into pJN105-Gm	This study
CPX37	pJN105-Gm cpxP fwd	CTAGCGAATTCCTGCAGCCCaaagaggagaaattaactATGCGCAAGACGCTAACCGC	Gibson assembly primer (F) with artificial strong bacterial RBS, amplifies cpxP (PA3205) from gDNA for insertion into pJN105-Gm	This study
CPX38	pJN105-Gm cpxP rev	CTAGAACTAGTGGATCCCCCTCAGTTGGACTTCTTGTCGG	Gibson assembly primer (R) with artificial strong bacterial RBS, amplifies cpxP (PA3205) from gDNA for insertion into pJN105-Gm	This study
CPX39	pJN105-Gm cpxM fwd	CTAGCGAATTCCTGCAGCCCaaagaggagaaattaactATGATGCGTCCATCCGCTGC	Gibson assembly primer (F) with artificial strong bacterial RBS, amplifies cpxM (PA3203) from gDNA for insertion into pJN105-Gm	This study
CPX40	pJN105-Gm cpxM rev	CTAGAACTAGTGGATCCCCCTCAATTGATCCATTCGCGTC	Gibson assembly primer (R) with artificial strong bacterial RBS, amplifies cpxM (PA3203) from gDNA for insertion into pJN105-Gm	This study
CPX41	pJN105-Gm cpxH fwd	CTAGCGAATTCCTGCAGCCCaaagaggagaaattaactATGACTCTTCCCGCTTCGTT	Gibson assembly primer (F) with artificial strong bacterial RBS, amplifies cpxH (PA3207) from gDNA for insertion into pJN105-Gm	This study
CPX42	pJN105-Gm cpxH rev	CTAGAACTAGTGGATCCCCCTCAGCGCCTGGCCGGGCTGA	Gibson assembly primer (R) with artificial strong bacterial RBS, amplifies cpxH (PA3207) from gDNA for insertion into pJN105-Gm	This study
CPX43	pBBR1-Gm PrpoD::mScarlet-I vector F	aaagaggagaaattaactATGGTGAGCAAGG	Gibson assembly primer (F) to linearize pBBR1-Gm vector backbone containing PrpoD::mScarlet-I fluorescent reporter	This study
CPX44	pBBR1-Gm PrpoD::mScarlet-I vector R	CGAGCGGGGGTTCATTGTCTTTTtg	Gibson assembly primer (R) to linearize pBBR1-Gm vector backbone containing PrpoD::mScarlet-I fluorescent reporter	This study
CPX45	PcpxP::mGreenLantern fwd	agttaatttctcctctttTCTGGGTCCGGCCATTTACCGGAT	Gibson assembly primer (F) with artificial strong bacterial RBS, amplifies PcpxP from gDNA for insertion upstream of mGreenLantern	This study
CPX46	PcpxP::mGreenLantern rev	GACAATGAACCCCCGCTCGCTCGGCAGCCACCCCGAC	Gibson assembly primer (R) with artificial strong bacterial RBS, amplifies PcpxP from gDNA for insertion upstream of mGreenLantern	This study
CPX47	pBBR1-Gm bicolor sgRNA cassette fwd	ACGCTGCATCAGTTTAACCCTTGACAGCTAGCTCAGTCCT	Gibson assembly primer (F) for insertion of sgRNA expression cassettes into SmaI linearized pBBR1-Gm bicolor fluorescent reporter plasmid	This study
CPX48	pBBR1-Gm bicolor sgRNA cassette rev	AGGGCGAATTGGAGCTCCCCCAACTGTTGGGAAGGGCGAT	Gibson assembly primer (R) for insertion of sgRNA expression cassettes into SmaI linearized pBBR1-Gm bicolor fluorescent reporter plasmid	This study
CPX49	pPSV37-Gm CRISPRi vector rev	ACTAGTATTATACCTAGGACTGAGCTAGCTGTCAAAGATCTTTAG	Gibson assembly primer (R) for PCR linearization of pPSV37 vector backbone, compatible with variable forward primers with sgRNA sequences	This study
CPX50	pPSV37-Gm CRISPRi no sgRNA fwd	gtcctaggtataatactagtgttttagagctagaaatagcaagttaaaataaggc	Gibson assembly primer (F) for pPSV37, no sgRNA (empty vector)	This study
CPX51	pPSV37-Gm CRISPRi algU sgRNA fwd	gtcctaggtataatactagtTTCAACCAGTTGCTGATCCTGTTCCgttttagagctagaaatagcaagttaaaataaggc	Gibson assembly primer (F) for pPSV37, sgRNA targeting algU (PA0726)	This study
CPX52	pPSV37-Gm CRISPRi dsbA sgRNA fwd	gtcctaggtataatactagtCATGGCCAGCATGGCGGTGAGAATCgttttagagctagaaatagcaagttaaaataaggc	Gibson assembly primer (F) for pPSV37, sgRNA targeting dsbA (PA5489)	This study
CPX53	pPSV37-Gm CRISPRi lolA sgRNA fwd	gtcctaggtataatactagtGGCCAGGGCGGCAACGAACAACGTGgttttagagctagaaatagcaagttaaaataaggc	Gibson assembly primer (F) for pPSV37, sgRNA targeting lolA (PA2614)	This study
CPX54	pPSV37-Gm CRISPRi lolC sgRNA fwd	gtcctaggtataatactagtGAACGGTAACGGTCTGAACATGTCGgttttagagctagaaatagcaagttaaaataaggc	Gibson assembly primer (F) for pPSV37, sgRNA targeting lolC (PA2986)	This study
CPX55	pPSV37-Gm CRISPRi murA sgRNA fwd	GCTCAGTCCTAGGTATAATACTAGTatttcgccatcgaggcggttaccgcGTTTTAGAGCTAGAAATAGCAAGTTAAAATAAGGC	Gibson assembly primer (F) for pPSV37, sgRNA targeting murA (PA4450)	This study
CPX56	pPSV37-Gm CRISPRi murJ sgRNA fwd	GCTCAGTCCTAGGTATAATACTAGTccgaggacccgcgacagcatggtgaGTTTTAGAGCTAGAAATAGCAAGTTAAAATAAGGC	Gibson assembly primer (F) for pPSV37, sgRNA targeting murJ (PA4562)	This study
CPX57	pPSV37-Gm CRISPRi uppS sgRNA fwd	GCTCAGTCCTAGGTATAATACTAGTtggcgtggcacgcacacatccttccGTTTTAGAGCTAGAAATAGCAAGTTAAAATAAGGC	Gibson assembly primer (F) for pPSV37, sgRNA targeting uppS (PA3652)	This study
CPX58	gyrA fwd	GAGAAGAAGATCGAGGGTATTT	qRT-PCR primer (F) for amplification of gyrA (PA3168)	This study
CPX59	gyrA rev	GGGCATAGAGGTTGTTGAG	qRT-PCR primer (R) for amplification of gyrA (PA3168)	This study
CPX60	ompB fwd	GCAGAACTACCTGCAACTG	qRT-PCR primer (F) for amplification of opmB (PA2525)	This study
CPX61	ompB rev	GGCGCGGTATTTGTTCT	qRT-PCR primer (R) for amplification of opmB (PA2525)	This study
CPX62	mexA fwd	AGACGGTGACCCTGAATA	qRT-PCR primer (F) for amplification of mexA (PA0425)	This study
CPX63	mexA rev	GCTGCCTTCCTTGAACA	qRT-PCR primer (R) for amplification of mexA (PA0425)	This study
CPX64	PA3575 fwd	GGCATTTCCTGCTGTACG	qRT-PCR primer (F) for amplification of PA3575	This study
CPX65	PA3575 rev	ATCTGCACCAGCCAGAA	qRT-PCR primer (R) for amplification of PA3575	This study
